# Supplementary material for: Cecal MicroRNAome response to Salmonella enterica serovar Enteritidis infection in White Leghorn Layer
Source: BMC Genomics. 2017 Jan 13;18:77. doi: 10.1186/s12864-016-3413-8 (PMC5237128; doi:10.1186/s12864-016-3413-8)
Supplement: Additional file 3: — Immune-related target genes and interaction with miRNAs. (XLS 128 kb) [file 12864_2016_3413_MOESM3_ESM.xls]

## Sheet: immune-related targets
ENSGALG00000000498	ACE	angiotensin I converting enzyme (peptidyl-dipeptidase A) 1	gga-miR-chr13_10137
ENSGALG00000012444	ACVR2A	activin A receptor, type IIA	gga-miR-490-5p
ENSGALG00000004170	ADA	adenosine deaminase	gga-miR-125b-3p
ENSGALG00000004212	ADAM10	ADAM metallopeptidase domain 10	gga-miR-125b-3p
ENSGALG00000016427	ADAM17	ADAM metallopeptidase domain 17 (tumor necrosis factor, alpha, converting enzyme)	gga-miR-34a-5p
ENSGALG00000003398	ADAM9	ADAM metallopeptidase domain 9 (meltrin gamma)	gga-miR-1662
ENSGALG00000015664	ADD1	adducin 1 (alpha)	gga-miR-125b-5p
ENSGALG00000005554	ADIPOQ	adiponectin, C1Q and collagen domain containing	gga-miR-125b-3p
ENSGALG00000014182	ADORA2B	adenosine A2b receptor	gga-miR-490-3p
ENSGALG00000016083	ANGPT1	similar to Angiopoietin 1; angiopoietin 1	gga-miR-125b-5p
ENSGALG00000015148	ANXA1	annexin A1	gga-miR-216a
ENSGALG00000006995	APOD	apolipoprotein D	gga-miR-chrUn_AADN03024004_45551
ENSGALG00000006956	ARIH2	ariadne homolog 2 (Drosophila)	gga-miR-125b-3p
ENSGALG00000017159	ATM	ataxia telangiectasia mutated	gga-miR-125b-3p
ENSGALG00000002022	B4GALT1	UDP-Gal:betaGlcNAc beta 1,4- galactosyltransferase, polypeptide 1	gga-miR-chr13_10137
ENSGALG00000003182	BAK1	BCL2-antagonist/killer 1	gga-miR-490-3p
ENSGALG00000008665	BCL10	B-cell CLL/lymphoma 10	gga-miR-1416-5p
ENSGALG00000007866	BCL11A	B-cell CLL/lymphoma 11A (zinc finger protein)	gga-miR-217-5p
ENSGALG00000008256	BLM	Bloom syndrome	gga-miR-chrUn_AADN03024004_45550
ENSGALG00000000231	BNIP3L	BCL2/adenovirus E1B 19kDa interacting protein 3-like	gga-miR-125b-3p
ENSGALG00000012511	CACNB4	calcium channel, voltage-dependent, beta 4 subunit	gga-miR-125b-5p
ENSGALG00000004398	CARD11	caspase recruitment domain family, member 11	gga-miR-chr1_5477
ENSGALG00000010638	CASP3	caspase 3, apoptosis-related cysteine peptidase	gga-miR-125b-3p
ENSGALG00000006234	CBFA2T3	core-binding factor, runt domain, alpha subunit 2; translocated to, 3	gga-miR-34a-5p
ENSGALG00000003169	CBFB	core-binding factor, beta subunit	gga-miR-147
ENSGALG00000000956	CCL4	similar to tripartite motif-containing 39 isoform 2; ring finger protein 23; testis-abundant finger protein; chemokine (C-C motif) ligand 4	gga-miR-133a-3p
ENSGALG00000003485	CCND3	cyclin D3	gga-miR-9-3p
ENSGALG00000003888	CCR7	chemokine (C-C motif) receptor 7	gga-miR-147
ENSGALG00000006856	CD151	CD151 molecule (Raph blood group); similar to CD151 molecule (Raph blood group)	gga-miR-125b-3p
ENSGALG00000015441	CD247	CD247 molecule	gga-miR-217-5p
ENSGALG00000007416	CD3E	CD3e molecule, epsilon (CD3-TCR complex)	gga-miR-125b-3p
ENSGALG00000015355	CD47	CD47 molecule	gga-miR-34a-5p
ENSGALG00000000251	CD79B	CD79b molecule, immunoglobulin-associated beta	gga-miR-125b-5p
ENSGALG00000015474	CD80	CD80 molecule	gga-miR-147
ENSGALG00000014362	CD86	CD86 molecule	gga-miR-147
ENSGALG00000004867	CEBPG	CCAAT/enhancer binding protein (C/EBP), gamma	gga-miR-147
ENSGALG00000004096	CHRNA7	cholinergic receptor, nicotinic, alpha 7	gga-miR-chr10_6644
ENSGALG00000024056	CHST3	carbohydrate (chondroitin 6) sulfotransferase 3	gga-miR-chr13_10219
ENSGALG00000003289	CHUK	conserved helix-loop-helix ubiquitous kinase	gga-miR-chr13_10137
ENSGALG00000001194	CIAPIN1	cytokine induced apoptosis inhibitor 1	gga-miR-125b-3p
ENSGALG00000014910	COLEC12	collectin sub-family member 12	gga-miR-chr6_35375
ENSGALG00000006527	CRTAM	cytotoxic and regulatory T cell molecule	gga-miR-125b-5p
ENSGALG00000002112	CSF3R	colony stimulating factor 3 receptor (granulocyte)	gga-miR-chr1_5477
ENSGALG00000011905	CTNNB1	catenin (cadherin-associated protein), beta 1, 88kDa	gga-miR-193a-3p
ENSGALG00000012357	CXCR4	chemokine (C-X-C motif) receptor 4	gga-miR-chr6_35375
ENSGALG00000013926	DCLRE1C	DNA cross-link repair 1C (PSO2 homolog, S. cerevisiae)	gga-miR-34a-5p
ENSGALG00000010073	DDOST	dolichyl-diphosphooligosaccharide-protein glycosyltransferase	gga-miR-125b-5p
ENSGALG00000011110	DPP4	dipeptidyl-peptidase 4 (CD26, adenosine deaminase complexing protein 2); similar to dipeptidyl-peptidase 4 (CD26, adenosine deaminase complexing protein 2)	gga-miR-34a-5p
ENSGALG00000009450	DUSP10	dual specificity phosphatase 10	gga-miR-125b-3p
ENSGALG00000000667	EDN2	endothelin 2	gga-miR-133a-3p
ENSGALG00000016912	EDNRB	endothelin receptor type B	gga-miR-9-3p
ENSGALG00000004537	EFNB1	ephrin-B1	gga-miR-34a-5p
ENSGALG00000007669	EGR1	early growth response 1	gga-miR-1662
ENSGALG00000016947	ELF1	E74-like factor 1 (ets domain transcription factor)	gga-miR-chr6_35375
ENSGALG00000010864	EREG	epiregulin	gga-miR-chr3_27485
ENSGALG00000014984	F2RL1	coagulation factor II (thrombin) receptor-like 1	gga-miR-125b-5p
ENSGALG00000012618	FANCC	Fanconi anemia, complementation group C	gga-miR-chr13_10222
ENSGALG00000006351	FAS	Fas (TNF receptor superfamily, member 6)	gga-miR-125b-5p
ENSGALG00000003066	FECH	ferrochelatase (protoporphyria)	gga-miR-chr15_12378
ENSGALG00000016558	FIGF	c-fos induced growth factor (vascular endothelial growth factor D)	gga-miR-1662
ENSGALG00000023536	FZD7	frizzled homolog 7 (Drosophila)	gga-miR-chr10_6644
Ensembl Gene ID	Gene symbal	Gene name	responsive miRNA
ENSGALG00000009778	HCLS1	hematopoietic cell-specific Lyn substrate 1	gga-miR-125b-3p
ENSGALG00000006778	HHEX	hematopoietically expressed homeobox	gga-miR-217-5p
ENSGALG00000011870	HIF1A	hypoxia-inducible factor 1, alpha subunit (basic helix-loop-helix transcription factor)	gga-miR-193a-3p
ENSGALG00000017419	HPS1	Hermansky-Pudlak syndrome 1	gga-miR-34a-5p
ENSGALG00000016403	ID2	inhibitor of DNA binding 2, dominant negative helix-loop-helix protein	gga-miR-chr10_6644
ENSGALG00000015942	IFNAR1	interferon (alpha, beta and omega) receptor 1	gga-miR-490-5p
ENSGALG00000006555	IGF2	insulin-like growth factor 2 (somatomedin A)	gga-miR-chr15_12378
ENSGALG00000011469	IGFBP2	insulin-like growth factor binding protein 2, 36kDa	gga-miR-chrUn_AADN03024004_45550
ENSGALG00000003740	IKBKB	inhibitor of kappa light polypeptide gene enhancer in B-cells, kinase beta	gga-miR-chr13_10219
ENSGALG00000016786	IL18R1	interleukin 18 receptor 1; similar to IL-18 receptor alpha	gga-miR-chr15_12378
ENSGALG00000008267	IL5RA	interleukin 5 receptor, alpha	gga-miR-490-3p
ENSGALG00000010915	IL6	interleukin 6 (interferon, beta 2)	gga-miR-chr6_35375
ENSGALG00000006910	IMPDH2	IMP (inosine monophosphate) dehydrogenase 2	gga-miR-chr1_5477
ENSGALG00000003171	IREB2	iron-responsive element binding protein 2	gga-miR-chr13_10219
ENSGALG00000006785	IRF1	interferon regulatory factor 1	gga-miR-chr15_12378
ENSGALG00000014297	IRF7	interferon regulatory factor 7	gga-miR-133a-3p
ENSGALG00000009362	ITGA6	integrin, alpha 6; similar to integrin alpha 6 subunit	gga-miR-490-3p
ENSGALG00000012238	ITGA9	integrin, alpha 9	gga-miR-490-3p
ENSGALG00000007511	ITGB2	integrin, beta 2 (complement component 3 receptor 3 and 4 subunit)	gga-miR-125b-3p
ENSGALG00000015027	JAK2	Janus kinase 2 (a protein tyrosine kinase)	gga-miR-chrUn_AADN03024004_45550
ENSGALG00000001802	JMJD6	jumonji domain containing 6	gga-miR-193a-3p
ENSGALG00000010870	JUN	jun oncogene	gga-miR-chrUn_AADN03024004_45551
ENSGALG00000013907	KDR	kinase insert domain receptor (a type III receptor tyrosine kinase)	gga-miR-1662
ENSGALG00000013925	KIT	v-kit Hardy-Zuckerman 4 feline sarcoma viral oncogene homolog	gga-miR-125b-3p
ENSGALG00000002263	KLHL6	kelch-like 6 (Drosophila)	gga-miR-chr6_35375
ENSGALG00000016986	LCP1	lymphocyte cytosolic protein 1 (L-plastin)	gga-miR-chr13_10219
ENSGALG00000016854	LIG4	ligase IV, DNA, ATP-dependent	gga-miR-125b-3p
ENSGALG00000006252	LMO4	LIM domain only 4	gga-miR-chr13_10222
ENSGALG00000018967	LYN	hypothetical LOC431409; v-yes-1 Yamaguchi sarcoma viral related oncogene homolog	gga-miR-217-5p
ENSGALG00000003670	MAFB	v-maf musculoaponeurotic fibrosarcoma oncogene homolog B	gga-miR-34a-5p
ENSGALG00000000685	MAP3K14	mitogen-activated protein kinase kinase kinase 14	gga-miR-193b-3p
ENSGALG00000007419	MASP1	mannan-binding lectin serine peptidase 1 (C4/C2 activating component of Ra-reactive factor)	gga-miR-34a-5p
ENSGALG00000015994	MAVS	similar to KIAA1271 protein	gga-miR-125b-3p
ENSGALG00000002507	MBL2	mannose-binding lectin (protein C) 2, soluble	gga-miR-9-3p
ENSGALG00000007679	MITF	similar to Mitf; microphthalmia-associated transcription factor	gga-miR-chr13_10137
ENSGALG00000007412	MPZL2	myelin protein zero-like 2	gga-miR-chr13_10219
ENSGALG00000004709	MSN	similar to Moesin (Membrane-organizing extension spike protein)	gga-miR-125b-3p
ENSGALG00000005947	MYD88	myeloid differentiation primary response gene (88)	gga-miR-1662
ENSGALG00000012533	MYH9	similar to Myosin-9 (Myosin heavy chain, nonmuscle IIa) (Nonmuscle myosin heavy chain IIa) (NMMHC II-a) (NMMHC-IIA) (Cellular myosin heavy chain, type A) (Nonmuscle myosin heavy chain-A) (NMMHC-A); myosin, heavy chain 9, non-muscle	gga-miR-133a-3p
ENSGALG00000001189	NCF1	neutrophil cytosolic factor 1	gga-miR-217-5p
ENSGALG00000016799	NCK2	NCK adaptor protein 2	gga-miR-34a-5p
ENSGALG00000005653	NFKB2	nuclear factor of kappa light polypeptide gene enhancer in B-cells 2 (p49/p100)	gga-miR-chr20_19953
ENSGALG00000010063	NFKBIA	nuclear factor of kappa light polypeptide gene enhancer in B-cells inhibitor, alpha	gga-miR-125b-3p
ENSGALG00000002886	NKX2-5	NK2 transcription factor related, locus 5 (Drosophila)	gga-miR-125b-3p
ENSGALG00000005693	NOS2	nitric oxide synthase 2, inducible	gga-miR-chr3_27485
ENSGALG00000002922	NOTCH2	Notch homolog 2 (Drosophila)	gga-miR-125b-5p
ENSGALG00000015306	OSTM1	osteopetrosis associated transmembrane protein 1	gga-miR-125b-3p
ENSGALG00000003429	PBX1	pre-B-cell leukemia homeobox 1	gga-miR-chr15_12378
ENSGALG00000006418	PDPK1	3-phosphoinositide dependent protein kinase-1	gga-miR-1662
ENSGALG00000008837	PELI1	pellino homolog 1 (Drosophila)	gga-miR-1416-5p
ENSGALG00000002583	PIK3CD	phosphoinositide-3-kinase, catalytic, delta polypeptide	gga-miR-34a-5p
ENSGALG00000007877	PIP4K2A	phosphatidylinositol-5-phosphate 4-kinase, type II, alpha	gga-miR-125b-5p
ENSGALG00000016713	PLA2G7	phospholipase A2, group VII (platelet-activating factor acetylhydrolase, plasma)	gga-miR-216a
ENSGALG00000005736	PLDN	pallidin homolog (mouse)	gga-miR-490-3p
ENSGALG00000008749	POLR3F	polymerase (RNA) III (DNA directed) polypeptide F, 39 kDa	gga-miR-34a-5p
ENSGALG00000005243	PPP3CB	protein phosphatase 3 (formerly 2B), catalytic subunit, beta isoform	gga-miR-chr7_36925
ENSGALG00000003943	PRKCA	protein kinase C, alpha	gga-miR-133a-3p
ENSGALG00000012914	PRKDC	similar to DNA-dependent protein kinase catalytic subunit; protein kinase, DNA-activated, catalytic polypeptide	gga-miR-chr13_10219
ENSGALG00000000209	PRNP	prion protein (p27-30) (Creutzfeldt-Jakob disease, Gerstmann-Strausler-Scheinker syndrome, fatal familial insomnia)	gga-miR-125b-3p
ENSGALG00000006547	PROCR	protein C receptor, endothelial (EPCR)	gga-miR-133a-3p
ENSGALG00000014561	PTPN6	protein tyrosine phosphatase, non-receptor type 6	gga-miR-1b-3p
ENSGALG00000013085	PTPRO	protein tyrosine phosphatase, receptor type, O	gga-miR-34a-5p
ENSGALG00000015899	RIPK2	receptor-interacting serine-threonine kinase 2	gga-miR-125b-5p
ENSGALG00000003664	RNASEL	ribonuclease L (2',5'-oligoisoadenylate synthetase-dependent)	gga-miR-chr15_12378
ENSGALG00000004588	RPS14	ribosomal protein S14	gga-miR-125b-3p
ENSGALG00000002980	RTKN2	pleckstrin homology domain containing, family K member 1	gga-miR-chr1_5477
ENSGALG00000016022	RUNX1	ch-runtB2	gga-miR-193b-3p
ENSGALG00000001231	SAMHD1	SAM domain and HD domain 1	gga-miR-217-5p
ENSGALG00000015679	SAMSN1	SAM domain, SH3 domain and nuclear localization signals 1	gga-miR-1662
ENSGALG00000011254	SATB1	SATB homeobox 1	gga-miR-34a-5p
ENSGALG00000010770	SCIN	scinderin	gga-miR-217-5p
ENSGALG00000001412	SEMA7A	semaphorin 7A, GPI membrane anchor (John Milton Hagen blood group)	gga-miR-125b-3p
ENSGALG00000003473	SFRP1	secreted frizzled-related protein 1	gga-miR-chr17_13654
ENSGALG00000009241	SFRP2	secreted frizzled-related protein 2	gga-miR-chr6_35375
ENSGALG00000004267	SIGIRR	single immunoglobulin and toll-interleukin 1 receptor (TIR) domain	gga-miR-1a-3p
ENSGALG00000002147	SIKE1	suppressor of IKK epsilon	gga-miR-125b-3p
ENSGALG00000009356	SKIL	SKI-like oncogene	gga-miR-217-5p
ENSGALG00000011434	SLC11A1	solute carrier family 11 (proton-coupled divalent metal ion transporters), member 1	gga-miR-147
ENSGALG00000014419	SLIT2	slit homolog 2 (Drosophila); slit-2	gga-miR-34a-5p
ENSGALG00000010379	SNCA	synuclein, alpha (non A4 component of amyloid precursor)	gga-miR-chrUn_AADN03024004_45550
ENSGALG00000008127	SPI1	spleen focus forming virus (SFFV) proviral integration oncogene spi1	gga-miR-chrUn_AADN03024004_45550
ENSGALG00000010926	SPP1	secreted phosphoprotein 1 (osteopontin, bone sialoprotein I, early T-lymphocyte activation 1)	gga-miR-chr1_5477
ENSGALG00000005758	SPPL2A	hypothetical LOC426241; signal peptide peptidase-like 2A	gga-miR-9-3p
ENSGALG00000000430	SPPL2B	signal peptide peptidase-like 2B	gga-miR-125b-3p
ENSGALG00000007651	STAT1	signal transducer and activator of transcription 1, 91kDa; signal transducer and activator of transcription 4	gga-miR-133a-3p
ENSGALG00000016015	STK3	similar to Serine/threonine kinase 3 (STE20 homolog, yeast); similar to MST2	gga-miR-125b-3p
ENSGALG00000004098	STK4	serine/threonine kinase 4	gga-miR-1662
ENSGALG00000002001	STXBP3	syntaxin binding protein 3	gga-miR-chr10_6644
ENSGALG00000005750	SWAP70	SWAP switching B-cell complex 70kDa subunit	gga-miR-1662
ENSGALG00000014428	TAPBPL	TAP binding protein-like; similar to TAP binding protein-like	gga-miR-133a-3p
ENSGALG00000009840	TBK1	TANK-binding kinase 1	gga-miR-125b-5p
ENSGALG00000015274	TCEA1	transcription elongation factor A (SII), 1	gga-miR-490-3p
ENSGALG00000001093	TCF3	transcription factor 3 (E2A immunoglobulin enhancer binding factors E12/E47)	gga-miR-217-5p
ENSGALG00000003404	TFEB	transcription factor EB	gga-miR-193b-3p
ENSGALG00000007485	TFRC	transferrin receptor (p90, CD71)	gga-miR-1416-5p
ENSGALG00000010346	TGFB3	transforming growth factor, beta 3	gga-miR-chr1_5477
ENSGALG00000009626	THBS1	thrombospondin 1	gga-miR-34a-5p
ENSGALG00000008082	THOC5	THO complex 5	gga-miR-34a-5p
ENSGALG00000024109	TICAM1	toll-like receptor adaptor molecule 1	gga-miR-133a-3p
ENSGALG00000000774	TLR21	similar to Toll-like receptor 21	gga-miR-1416-5p
ENSGALG00000009237	TLR2-1	toll-like receptor 2	gga-miR-chr10_6507
ENSGALG00000007001	TLR4	toll-like receptor 4	gga-miR-193a-3p
ENSGALG00000024122	TNFRSF13B	tumor necrosis factor receptor superfamily, member 13B	gga-miR-34a-5p
ENSGALG00000007121	TNFSF8	tumor necrosis factor (ligand) superfamily, member 8	gga-miR-34a-5p
ENSGALG00000011957	TOB2	transducer of ERBB2, 2	gga-miR-125b-3p
ENSGALG00000015744	TPD52	tumor protein D52	gga-miR-34a-5p
ENSGALG00000004802	TRAFD1	TRAF-type zinc finger domain containing 1	gga-miR-133a-3p
ENSGALG00000007240	TRAIL-LIKE	TNF-related apoptosis inducing ligand-like	gga-miR-1662
ENSGALG00000001988	TXNRD2	thioredoxin reductase 2	gga-miR-216a
ENSGALG00000017237	TYR	tyrosinase (oculocutaneous albinism IA)	gga-miR-217-5p
ENSGALG00000008631	TYRO3	TYRO3 protein tyrosine kinase	gga-miR-133a-3p
ENSGALG00000001915	VAV3	vav 3 oncogene	gga-miR-217-5p
ENSGALG00000010290	VEGFA	vascular endothelial growth factor A	gga-miR-125b-3p
ENSGALG00000003589	VTN	vitronectin	gga-miR-chrUn_AADN03024004_45550
ENSGALG00000005410	WNT5A	wingless-type MMTV integration site family, member 5A	gga-miR-chr2_16700

## Sheet: miRNAs and target interaction
miRNA	counts of targets	Gene symbal	Ensembl Gene ID	Gene name
gga-miR-chr13_10137	26	ACE	ENSGALG00000000498	angiotensin I converting enzyme (peptidyl-dipeptidase A) 1
gga-miR-chr20_19772	26	ACE	ENSGALG00000000498	angiotensin I converting enzyme (peptidyl-dipeptidase A) 1
gga-miR-490-5p	8	ACVR2A	ENSGALG00000012444	activin A receptor, type IIA
gga-miR-chr6_35375	26	ACVR2A	ENSGALG00000012444	activin A receptor, type IIA
gga-miR-125b-3p	28	ADA	ENSGALG00000004170	adenosine deaminase
gga-miR-125b-5p	16	ADA	ENSGALG00000004170	adenosine deaminase
gga-miR-193b-3p	13	ADA	ENSGALG00000004170	adenosine deaminase
gga-miR-chr1_5477	32	ADA	ENSGALG00000004170	adenosine deaminase
gga-miR-chr15_12339	14	ADA	ENSGALG00000004170	adenosine deaminase
gga-miR-125b-3p	28	ADAM10	ENSGALG00000004212	ADAM metallopeptidase domain 10
gga-miR-chr17_13654	18	ADAM10	ENSGALG00000004212	ADAM metallopeptidase domain 10
gga-miR-34a-5p	46	ADAM17	ENSGALG00000016427	ADAM metallopeptidase domain 17 (tumor necrosis factor, alpha, converting enzyme)
gga-miR-chr13_10222	15	ADAM17	ENSGALG00000016427	ADAM metallopeptidase domain 17 (tumor necrosis factor, alpha, converting enzyme)
gga-miR-chr15_12339	14	ADAM17	ENSGALG00000016427	ADAM metallopeptidase domain 17 (tumor necrosis factor, alpha, converting enzyme)
gga-miR-chrUn_AADN03024004_45550	29	ADAM17	ENSGALG00000016427	ADAM metallopeptidase domain 17 (tumor necrosis factor, alpha, converting enzyme)
gga-miR-1662	14	ADAM9	ENSGALG00000003398	ADAM metallopeptidase domain 9 (meltrin gamma)
gga-miR-490-3p	17	ADAM9	ENSGALG00000003398	ADAM metallopeptidase domain 9 (meltrin gamma)
gga-miR-chr10_6644	18	ADAM9	ENSGALG00000003398	ADAM metallopeptidase domain 9 (meltrin gamma)
gga-miR-chrUn_AADN03024004_45550	29	ADAM9	ENSGALG00000003398	ADAM metallopeptidase domain 9 (meltrin gamma)
gga-miR-125b-5p	16	ADD1	ENSGALG00000015664	adducin 1 (alpha)
gga-miR-34a-5p	46	ADD1	ENSGALG00000015664	adducin 1 (alpha)
gga-miR-9-3p	12	ADD1	ENSGALG00000015664	adducin 1 (alpha)
gga-miR-125b-3p	28	ADIPOQ	ENSGALG00000005554	adiponectin, C1Q and collagen domain containing
gga-miR-chr10_6507	8	ADIPOQ	ENSGALG00000005554	adiponectin, C1Q and collagen domain containing
gga-miR-490-3p	17	ADORA2B	ENSGALG00000014182	adenosine A2b receptor
gga-miR-125b-5p	16	ANGPT1	ENSGALG00000016083	similar to Angiopoietin 1; angiopoietin 1
gga-miR-9-3p	12	ANGPT1	ENSGALG00000016083	similar to Angiopoietin 1; angiopoietin 1
gga-miR-216a	13	ANXA1	ENSGALG00000015148	annexin A1
gga-miR-chrUn_AADN03024004_45551	18	APOD	ENSGALG00000006995	apolipoprotein D
gga-miR-125b-3p	28	ARIH2	ENSGALG00000006956	ariadne homolog 2 (Drosophila)
gga-miR-34a-5p	46	ARIH2	ENSGALG00000006956	ariadne homolog 2 (Drosophila)
gga-miR-chr10_6644	18	ARIH2	ENSGALG00000006956	ariadne homolog 2 (Drosophila)
gga-miR-125b-3p	28	ATM	ENSGALG00000017159	ataxia telangiectasia mutated
gga-miR-chr20_19772	26	ATM	ENSGALG00000017159	ataxia telangiectasia mutated
gga-miR-chr13_10137	26	B4GALT1	ENSGALG00000002022	UDP-Gal:betaGlcNAc beta 1,4- galactosyltransferase, polypeptide 1
gga-miR-490-3p	17	BAK1	ENSGALG00000003182	BCL2-antagonist/killer 1
gga-miR-9-3p	12	BAK1	ENSGALG00000003182	BCL2-antagonist/killer 1
gga-miR-chr1_5477	32	BAK1	ENSGALG00000003182	BCL2-antagonist/killer 1
gga-miR-chr20_19772	26	BAK1	ENSGALG00000003182	BCL2-antagonist/killer 1
gga-miR-chr20_19953	5	BAK1	ENSGALG00000003182	BCL2-antagonist/killer 1
gga-miR-chr20_19955	5	BAK1	ENSGALG00000003182	BCL2-antagonist/killer 1
gga-miR-chr6_35375	26	BAK1	ENSGALG00000003182	BCL2-antagonist/killer 1
gga-miR-chrUn_AADN03024004_45551	18	BAK1	ENSGALG00000003182	BCL2-antagonist/killer 1
gga-miR-1416-5p	6	BCL10	ENSGALG00000008665	B-cell CLL/lymphoma 10
gga-miR-216a	13	BCL10	ENSGALG00000008665	B-cell CLL/lymphoma 10
gga-miR-chr20_19772	26	BCL10	ENSGALG00000008665	B-cell CLL/lymphoma 10
gga-miR-217-5p	26	BCL11A	ENSGALG00000007866	B-cell CLL/lymphoma 11A (zinc finger protein)
gga-miR-34a-5p	46	BCL11A	ENSGALG00000007866	B-cell CLL/lymphoma 11A (zinc finger protein)
gga-miR-490-3p	17	BCL11A	ENSGALG00000007866	B-cell CLL/lymphoma 11A (zinc finger protein)
gga-miR-chr1_5477	32	BCL11A	ENSGALG00000007866	B-cell CLL/lymphoma 11A (zinc finger protein)
gga-miR-chr13_10222	15	BCL11A	ENSGALG00000007866	B-cell CLL/lymphoma 11A (zinc finger protein)
gga-miR-chr15_12339	14	BCL11A	ENSGALG00000007866	B-cell CLL/lymphoma 11A (zinc finger protein)
gga-miR-chr15_12378	28	BCL11A	ENSGALG00000007866	B-cell CLL/lymphoma 11A (zinc finger protein)
gga-miR-chr20_19772	26	BCL11A	ENSGALG00000007866	B-cell CLL/lymphoma 11A (zinc finger protein)
gga-miR-chrUn_AADN03024004_45550	29	BLM	ENSGALG00000008256	Bloom syndrome
gga-miR-125b-3p	28	BNIP3L	ENSGALG00000000231	BCL2/adenovirus E1B 19kDa interacting protein 3-like
gga-miR-1b-3p	7	BNIP3L	ENSGALG00000000231	BCL2/adenovirus E1B 19kDa interacting protein 3-like
gga-miR-490-5p	8	BNIP3L	ENSGALG00000000231	BCL2/adenovirus E1B 19kDa interacting protein 3-like
gga-miR-chr10_6644	18	BNIP3L	ENSGALG00000000231	BCL2/adenovirus E1B 19kDa interacting protein 3-like
gga-miR-chr13_10219	19	BNIP3L	ENSGALG00000000231	BCL2/adenovirus E1B 19kDa interacting protein 3-like
gga-miR-chr17_13654	18	BNIP3L	ENSGALG00000000231	BCL2/adenovirus E1B 19kDa interacting protein 3-like
gga-miR-chr2_16700	15	BNIP3L	ENSGALG00000000231	BCL2/adenovirus E1B 19kDa interacting protein 3-like
gga-miR-chr3_27485	8	BNIP3L	ENSGALG00000000231	BCL2/adenovirus E1B 19kDa interacting protein 3-like
gga-miR-125b-5p	16	CACNB4	ENSGALG00000012511	calcium channel, voltage-dependent, beta 4 subunit
gga-miR-217-5p	26	CACNB4	ENSGALG00000012511	calcium channel, voltage-dependent, beta 4 subunit
gga-miR-chr13_10219	19	CACNB4	ENSGALG00000012511	calcium channel, voltage-dependent, beta 4 subunit
gga-miR-chr15_12378	28	CACNB4	ENSGALG00000012511	calcium channel, voltage-dependent, beta 4 subunit
gga-miR-chr1_5477	32	CARD11	ENSGALG00000004398	caspase recruitment domain family, member 11
gga-miR-125b-3p	28	CASP3	ENSGALG00000010638	caspase 3, apoptosis-related cysteine peptidase
gga-miR-34a-5p	46	CASP3	ENSGALG00000010638	caspase 3, apoptosis-related cysteine peptidase
gga-miR-34a-5p	46	CBFA2T3	ENSGALG00000006234	core-binding factor, runt domain, alpha subunit 2; translocated to, 3
gga-miR-9-3p	12	CBFA2T3	ENSGALG00000006234	core-binding factor, runt domain, alpha subunit 2; translocated to, 3
gga-miR-chr13_10137	26	CBFA2T3	ENSGALG00000006234	core-binding factor, runt domain, alpha subunit 2; translocated to, 3
gga-miR-chrUn_AADN03024004_45550	29	CBFA2T3	ENSGALG00000006234	core-binding factor, runt domain, alpha subunit 2; translocated to, 3
gga-miR-147	10	CBFB	ENSGALG00000003169	core-binding factor, beta subunit
gga-miR-1662	14	CBFB	ENSGALG00000003169	core-binding factor, beta subunit
gga-miR-1b-3p	7	CBFB	ENSGALG00000003169	core-binding factor, beta subunit
gga-miR-215-5p	1	CBFB	ENSGALG00000003169	core-binding factor, beta subunit
gga-miR-chr1_5477	32	CBFB	ENSGALG00000003169	core-binding factor, beta subunit
gga-miR-chr13_10137	26	CBFB	ENSGALG00000003169	core-binding factor, beta subunit
gga-miR-chr17_13654	18	CBFB	ENSGALG00000003169	core-binding factor, beta subunit
gga-miR-chr20_19772	26	CBFB	ENSGALG00000003169	core-binding factor, beta subunit
gga-miR-chrUn_AADN03024004_45551	18	CBFB	ENSGALG00000003169	core-binding factor, beta subunit
gga-miR-133a-3p	15	CCL4	ENSGALG00000000956	similar to tripartite motif-containing 39 isoform 2; ring finger protein 23; testis-abundant finger protein; chemokine (C-C motif) ligand 4
gga-miR-133b	14	CCL4	ENSGALG00000000956	similar to tripartite motif-containing 39 isoform 2; ring finger protein 23; testis-abundant finger protein; chemokine (C-C motif) ligand 4
gga-miR-133c-3p	15	CCL4	ENSGALG00000000956	similar to tripartite motif-containing 39 isoform 2; ring finger protein 23; testis-abundant finger protein; chemokine (C-C motif) ligand 4
gga-miR-34a-5p	46	CCL4	ENSGALG00000000956	similar to tripartite motif-containing 39 isoform 2; ring finger protein 23; testis-abundant finger protein; chemokine (C-C motif) ligand 4
gga-miR-chr1_5477	32	CCL4	ENSGALG00000000956	similar to tripartite motif-containing 39 isoform 2; ring finger protein 23; testis-abundant finger protein; chemokine (C-C motif) ligand 4
gga-miR-chr13_10222	15	CCL4	ENSGALG00000000956	similar to tripartite motif-containing 39 isoform 2; ring finger protein 23; testis-abundant finger protein; chemokine (C-C motif) ligand 4
gga-miR-chr20_19772	26	CCL4	ENSGALG00000000956	similar to tripartite motif-containing 39 isoform 2; ring finger protein 23; testis-abundant finger protein; chemokine (C-C motif) ligand 4
gga-miR-chrUn_AADN03024004_45551	18	CCL4	ENSGALG00000000956	similar to tripartite motif-containing 39 isoform 2; ring finger protein 23; testis-abundant finger protein; chemokine (C-C motif) ligand 4
gga-miR-9-3p	12	CCND3	ENSGALG00000003485	cyclin D3
gga-miR-chr13_10137	26	CCND3	ENSGALG00000003485	cyclin D3
gga-miR-chr17_13654	18	CCND3	ENSGALG00000003485	cyclin D3
gga-miR-chrUn_AADN03024004_45550	29	CCND3	ENSGALG00000003485	cyclin D3
gga-miR-147	10	CCR7	ENSGALG00000003888	chemokine (C-C motif) receptor 7
gga-miR-193a-3p	8	CCR7	ENSGALG00000003888	chemokine (C-C motif) receptor 7
gga-miR-217-5p	26	CCR7	ENSGALG00000003888	chemokine (C-C motif) receptor 7
gga-miR-34a-5p	46	CCR7	ENSGALG00000003888	chemokine (C-C motif) receptor 7
gga-miR-chr1_5477	32	CCR7	ENSGALG00000003888	chemokine (C-C motif) receptor 7
gga-miR-chr10_6507	8	CCR7	ENSGALG00000003888	chemokine (C-C motif) receptor 7
gga-miR-chr15_12378	28	CCR7	ENSGALG00000003888	chemokine (C-C motif) receptor 7
gga-miR-chr17_13654	18	CCR7	ENSGALG00000003888	chemokine (C-C motif) receptor 7
gga-miR-chr2_16700	15	CCR7	ENSGALG00000003888	chemokine (C-C motif) receptor 7
gga-miR-chr20_19772	26	CCR7	ENSGALG00000003888	chemokine (C-C motif) receptor 7
gga-miR-chrUn_AADN03024004_45550	29	CCR7	ENSGALG00000003888	chemokine (C-C motif) receptor 7
gga-miR-125b-3p	28	CD151	ENSGALG00000006856	CD151 molecule (Raph blood group); similar to CD151 molecule (Raph blood group)
gga-miR-193b-3p	13	CD151	ENSGALG00000006856	CD151 molecule (Raph blood group); similar to CD151 molecule (Raph blood group)
gga-miR-217-5p	26	CD151	ENSGALG00000006856	CD151 molecule (Raph blood group); similar to CD151 molecule (Raph blood group)
gga-miR-9-3p	12	CD151	ENSGALG00000006856	CD151 molecule (Raph blood group); similar to CD151 molecule (Raph blood group)
gga-miR-chr13_10137	26	CD151	ENSGALG00000006856	CD151 molecule (Raph blood group); similar to CD151 molecule (Raph blood group)
gga-miR-chr13_10219	19	CD151	ENSGALG00000006856	CD151 molecule (Raph blood group); similar to CD151 molecule (Raph blood group)
gga-miR-chr17_13654	18	CD151	ENSGALG00000006856	CD151 molecule (Raph blood group); similar to CD151 molecule (Raph blood group)
gga-miR-chr2_16700	15	CD151	ENSGALG00000006856	CD151 molecule (Raph blood group); similar to CD151 molecule (Raph blood group)
gga-miR-217-5p	26	CD247	ENSGALG00000015441	CD247 molecule
gga-miR-34a-5p	46	CD247	ENSGALG00000015441	CD247 molecule
gga-miR-chr1_5477	32	CD247	ENSGALG00000015441	CD247 molecule
gga-miR-chr13_10222	15	CD247	ENSGALG00000015441	CD247 molecule
gga-miR-chr15_12339	14	CD247	ENSGALG00000015441	CD247 molecule
gga-miR-chr2_16700	15	CD247	ENSGALG00000015441	CD247 molecule
gga-miR-chr3_27485	8	CD247	ENSGALG00000015441	CD247 molecule
gga-miR-125b-3p	28	CD3E	ENSGALG00000007416	CD3e molecule, epsilon (CD3-TCR complex)
gga-miR-chr1_5477	32	CD3E	ENSGALG00000007416	CD3e molecule, epsilon (CD3-TCR complex)
gga-miR-chr10_6644	18	CD3E	ENSGALG00000007416	CD3e molecule, epsilon (CD3-TCR complex)
gga-miR-chr15_12378	28	CD3E	ENSGALG00000007416	CD3e molecule, epsilon (CD3-TCR complex)
gga-miR-34a-5p	46	CD47	ENSGALG00000015355	CD47 molecule
gga-miR-125b-5p	16	CD79B	ENSGALG00000000251	CD79b molecule, immunoglobulin-associated beta
gga-miR-133a-3p	15	CD79B	ENSGALG00000000251	CD79b molecule, immunoglobulin-associated beta
gga-miR-133b	14	CD79B	ENSGALG00000000251	CD79b molecule, immunoglobulin-associated beta
gga-miR-133c-3p	15	CD79B	ENSGALG00000000251	CD79b molecule, immunoglobulin-associated beta
gga-miR-chr1_5477	32	CD79B	ENSGALG00000000251	CD79b molecule, immunoglobulin-associated beta
gga-miR-chr13_10222	15	CD79B	ENSGALG00000000251	CD79b molecule, immunoglobulin-associated beta
gga-miR-chr7_36925	2	CD79B	ENSGALG00000000251	CD79b molecule, immunoglobulin-associated beta
gga-miR-147	10	CD80	ENSGALG00000015474	CD80 molecule
gga-miR-34a-5p	46	CD80	ENSGALG00000015474	CD80 molecule
gga-miR-chr10_6644	18	CD80	ENSGALG00000015474	CD80 molecule
gga-miR-chr13_10219	19	CD80	ENSGALG00000015474	CD80 molecule
gga-miR-chr6_35375	26	CD80	ENSGALG00000015474	CD80 molecule
gga-miR-chrUn_AADN03024004_45550	29	CD80	ENSGALG00000015474	CD80 molecule
gga-miR-chrUn_AADN03024004_45551	18	CD80	ENSGALG00000015474	CD80 molecule
gga-miR-147	10	CD86	ENSGALG00000014362	CD86 molecule
gga-miR-chr1_5477	32	CD86	ENSGALG00000014362	CD86 molecule
gga-miR-chr20_19772	26	CD86	ENSGALG00000014362	CD86 molecule
gga-miR-147	10	CEBPG	ENSGALG00000004867	CCAAT/enhancer binding protein (C/EBP), gamma
gga-miR-217-5p	26	CEBPG	ENSGALG00000004867	CCAAT/enhancer binding protein (C/EBP), gamma
gga-miR-chr10_6644	18	CEBPG	ENSGALG00000004867	CCAAT/enhancer binding protein (C/EBP), gamma
gga-miR-chr13_10137	26	CEBPG	ENSGALG00000004867	CCAAT/enhancer binding protein (C/EBP), gamma
gga-miR-chr10_6644	18	CHRNA7	ENSGALG00000004096	cholinergic receptor, nicotinic, alpha 7
gga-miR-chr15_12378	28	CHRNA7	ENSGALG00000004096	cholinergic receptor, nicotinic, alpha 7
gga-miR-chr2_16700	15	CHRNA7	ENSGALG00000004096	cholinergic receptor, nicotinic, alpha 7
gga-miR-chr13_10219	19	CHST3	ENSGALG00000024056	carbohydrate (chondroitin 6) sulfotransferase 3
gga-miR-chrUn_AADN03024004_45551	18	CHST3	ENSGALG00000024056	carbohydrate (chondroitin 6) sulfotransferase 3
gga-miR-chr13_10137	26	CHUK	ENSGALG00000003289	conserved helix-loop-helix ubiquitous kinase
gga-miR-chr17_13654	18	CHUK	ENSGALG00000003289	conserved helix-loop-helix ubiquitous kinase
gga-miR-chrUn_AADN03024004_45551	18	CHUK	ENSGALG00000003289	conserved helix-loop-helix ubiquitous kinase
gga-miR-125b-3p	28	CIAPIN1	ENSGALG00000001194	cytokine induced apoptosis inhibitor 1
gga-miR-125b-5p	16	CIAPIN1	ENSGALG00000001194	cytokine induced apoptosis inhibitor 1
gga-miR-chr1_5477	32	CIAPIN1	ENSGALG00000001194	cytokine induced apoptosis inhibitor 1
gga-miR-chr20_19772	26	CIAPIN1	ENSGALG00000001194	cytokine induced apoptosis inhibitor 1
gga-miR-chrUn_AADN03024004_45550	29	CIAPIN1	ENSGALG00000001194	cytokine induced apoptosis inhibitor 1
gga-miR-chr6_35375	26	COLEC12	ENSGALG00000014910	collectin sub-family member 12
gga-miR-125b-5p	16	CRTAM	ENSGALG00000006527	cytotoxic and regulatory T cell molecule
gga-miR-34a-5p	46	CRTAM	ENSGALG00000006527	cytotoxic and regulatory T cell molecule
gga-miR-chr2_16700	15	CRTAM	ENSGALG00000006527	cytotoxic and regulatory T cell molecule
gga-miR-chrUn_AADN03024004_45550	29	CRTAM	ENSGALG00000006527	cytotoxic and regulatory T cell molecule
gga-miR-chr1_5477	32	CSF3R	ENSGALG00000002112	colony stimulating factor 3 receptor (granulocyte)
gga-miR-chr10_6507	8	CSF3R	ENSGALG00000002112	colony stimulating factor 3 receptor (granulocyte)
gga-miR-chr2_16700	15	CSF3R	ENSGALG00000002112	colony stimulating factor 3 receptor (granulocyte)
gga-miR-chr20_19772	26	CSF3R	ENSGALG00000002112	colony stimulating factor 3 receptor (granulocyte)
gga-miR-193a-3p	8	CTNNB1	ENSGALG00000011905	catenin (cadherin-associated protein), beta 1, 88kDa
gga-miR-193b-3p	13	CTNNB1	ENSGALG00000011905	catenin (cadherin-associated protein), beta 1, 88kDa
gga-miR-chr6_35375	26	CXCR4	ENSGALG00000012357	chemokine (C-X-C motif) receptor 4
gga-miR-34a-5p	46	DCLRE1C	ENSGALG00000013926	DNA cross-link repair 1C (PSO2 homolog, S. cerevisiae)
gga-miR-125b-5p	16	DDOST	ENSGALG00000010073	dolichyl-diphosphooligosaccharide-protein glycosyltransferase
gga-miR-34a-5p	46	DPP4	ENSGALG00000011110	dipeptidyl-peptidase 4 (CD26, adenosine deaminase complexing protein 2); similar to dipeptidyl-peptidase 4 (CD26, adenosine deaminase complexing protein 2)
gga-miR-125b-3p	28	DUSP10	ENSGALG00000009450	dual specificity phosphatase 10
gga-miR-147	10	DUSP10	ENSGALG00000009450	dual specificity phosphatase 10
gga-miR-217-5p	26	DUSP10	ENSGALG00000009450	dual specificity phosphatase 10
gga-miR-chr10_6644	18	DUSP10	ENSGALG00000009450	dual specificity phosphatase 10
gga-miR-chr15_12378	28	DUSP10	ENSGALG00000009450	dual specificity phosphatase 10
gga-miR-133a-3p	15	EDN2	ENSGALG00000000667	endothelin 2
gga-miR-133b	14	EDN2	ENSGALG00000000667	endothelin 2
gga-miR-133c-3p	15	EDN2	ENSGALG00000000667	endothelin 2
gga-miR-193b-3p	13	EDN2	ENSGALG00000000667	endothelin 2
gga-miR-216a	13	EDN2	ENSGALG00000000667	endothelin 2
gga-miR-chr13_10219	19	EDN2	ENSGALG00000000667	endothelin 2
gga-miR-chr6_35375	26	EDN2	ENSGALG00000000667	endothelin 2
gga-miR-9-3p	12	EDNRB	ENSGALG00000016912	endothelin receptor type B
gga-miR-34a-5p	46	EFNB1	ENSGALG00000004537	ephrin-B1
gga-miR-chr20_19953	5	EFNB1	ENSGALG00000004537	ephrin-B1
gga-miR-chr20_19955	5	EFNB1	ENSGALG00000004537	ephrin-B1
gga-miR-1662	14	EGR1	ENSGALG00000007669	early growth response 1
gga-miR-chr6_35375	26	ELF1	ENSGALG00000016947	E74-like factor 1 (ets domain transcription factor)
gga-miR-chr3_27485	8	EREG	ENSGALG00000010864	epiregulin
gga-miR-125b-5p	16	F2RL1	ENSGALG00000014984	coagulation factor II (thrombin) receptor-like 1
gga-miR-216a	13	F2RL1	ENSGALG00000014984	coagulation factor II (thrombin) receptor-like 1
gga-miR-chr6_35375	26	F2RL1	ENSGALG00000014984	coagulation factor II (thrombin) receptor-like 1
gga-miR-chr13_10222	15	FANCC	ENSGALG00000012618	Fanconi anemia, complementation group C
gga-miR-chr15_12339	14	FANCC	ENSGALG00000012618	Fanconi anemia, complementation group C
gga-miR-chr17_13654	18	FANCC	ENSGALG00000012618	Fanconi anemia, complementation group C
gga-miR-125b-5p	16	FAS	ENSGALG00000006351	Fas (TNF receptor superfamily, member 6)
gga-miR-chr15_12378	28	FECH	ENSGALG00000003066	ferrochelatase (protoporphyria)
gga-miR-1662	14	FIGF	ENSGALG00000016558	c-fos induced growth factor (vascular endothelial growth factor D)
gga-miR-chr10_6644	18	FZD7	ENSGALG00000023536	frizzled homolog 7 (Drosophila)
gga-miR-chr20_19953	5	FZD7	ENSGALG00000023536	frizzled homolog 7 (Drosophila)
gga-miR-chr20_19955	5	FZD7	ENSGALG00000023536	frizzled homolog 7 (Drosophila)
gga-miR-125b-3p	28	HCLS1	ENSGALG00000009778	hematopoietic cell-specific Lyn substrate 1
gga-miR-1416-5p	6	HCLS1	ENSGALG00000009778	hematopoietic cell-specific Lyn substrate 1
gga-miR-chr13_10137	26	HCLS1	ENSGALG00000009778	hematopoietic cell-specific Lyn substrate 1
gga-miR-chrUn_AADN03024004_45551	18	HCLS1	ENSGALG00000009778	hematopoietic cell-specific Lyn substrate 1
gga-miR-217-5p	26	HHEX	ENSGALG00000006778	hematopoietically expressed homeobox
gga-miR-34a-5p	46	HHEX	ENSGALG00000006778	hematopoietically expressed homeobox
gga-miR-chr15_12378	28	HHEX	ENSGALG00000006778	hematopoietically expressed homeobox
gga-miR-193a-3p	8	HIF1A	ENSGALG00000011870	hypoxia-inducible factor 1, alpha subunit (basic helix-loop-helix transcription factor)
gga-miR-1a-3p	6	HIF1A	ENSGALG00000011870	hypoxia-inducible factor 1, alpha subunit (basic helix-loop-helix transcription factor)
gga-miR-217-5p	26	HIF1A	ENSGALG00000011870	hypoxia-inducible factor 1, alpha subunit (basic helix-loop-helix transcription factor)
gga-miR-chr13_10219	19	HIF1A	ENSGALG00000011870	hypoxia-inducible factor 1, alpha subunit (basic helix-loop-helix transcription factor)
gga-miR-chr13_10222	15	HIF1A	ENSGALG00000011870	hypoxia-inducible factor 1, alpha subunit (basic helix-loop-helix transcription factor)
gga-miR-chr15_12339	14	HIF1A	ENSGALG00000011870	hypoxia-inducible factor 1, alpha subunit (basic helix-loop-helix transcription factor)
gga-miR-34a-5p	46	HPS1	ENSGALG00000017419	Hermansky-Pudlak syndrome 1
gga-miR-chr13_10137	26	HPS1	ENSGALG00000017419	Hermansky-Pudlak syndrome 1
gga-miR-chr10_6644	18	ID2	ENSGALG00000016403	inhibitor of DNA binding 2, dominant negative helix-loop-helix protein
gga-miR-490-5p	8	IFNAR1	ENSGALG00000015942	interferon (alpha, beta and omega) receptor 1
gga-miR-chr15_12378	28	IGF2	ENSGALG00000006555	insulin-like growth factor 2 (somatomedin A)
gga-miR-chrUn_AADN03024004_45550	29	IGFBP2	ENSGALG00000011469	insulin-like growth factor binding protein 2, 36kDa
gga-miR-chr13_10219	19	IKBKB	ENSGALG00000003740	inhibitor of kappa light polypeptide gene enhancer in B-cells, kinase beta
gga-miR-chr15_12378	28	IL18R1	ENSGALG00000016786	interleukin 18 receptor 1; similar to IL-18 receptor alpha
gga-miR-490-3p	17	IL5RA	ENSGALG00000008267	interleukin 5 receptor, alpha
gga-miR-chr6_35375	26	IL6	ENSGALG00000010915	interleukin 6 (interferon, beta 2)
gga-miR-chr1_5477	32	IMPDH2	ENSGALG00000006910	IMP (inosine monophosphate) dehydrogenase 2
gga-miR-chr20_19772	26	IMPDH2	ENSGALG00000006910	IMP (inosine monophosphate) dehydrogenase 2
gga-miR-chr13_10219	19	IREB2	ENSGALG00000003171	iron-responsive element binding protein 2
gga-miR-chr15_12378	28	IRF1	ENSGALG00000006785	interferon regulatory factor 1
gga-miR-133a-3p	15	IRF7	ENSGALG00000014297	interferon regulatory factor 7
gga-miR-133c-3p	15	IRF7	ENSGALG00000014297	interferon regulatory factor 7
gga-miR-chr20_19772	26	IRF7	ENSGALG00000014297	interferon regulatory factor 7
gga-miR-chr6_35375	26	IRF7	ENSGALG00000014297	interferon regulatory factor 7
gga-miR-490-3p	17	ITGA6	ENSGALG00000009362	integrin, alpha 6; similar to integrin alpha 6 subunit
gga-miR-490-3p	17	ITGA9	ENSGALG00000012238	integrin, alpha 9
gga-miR-chr17_13654	18	ITGA9	ENSGALG00000012238	integrin, alpha 9
gga-miR-125b-3p	28	ITGB2	ENSGALG00000007511	integrin, beta 2 (complement component 3 receptor 3 and 4 subunit)
gga-miR-490-5p	8	ITGB2	ENSGALG00000007511	integrin, beta 2 (complement component 3 receptor 3 and 4 subunit)
gga-miR-chr1_5477	32	ITGB2	ENSGALG00000007511	integrin, beta 2 (complement component 3 receptor 3 and 4 subunit)
gga-miR-chr2_16700	15	ITGB2	ENSGALG00000007511	integrin, beta 2 (complement component 3 receptor 3 and 4 subunit)
gga-miR-chr20_19772	26	ITGB2	ENSGALG00000007511	integrin, beta 2 (complement component 3 receptor 3 and 4 subunit)
gga-miR-chrUn_AADN03024004_45551	18	ITGB2	ENSGALG00000007511	integrin, beta 2 (complement component 3 receptor 3 and 4 subunit)
gga-miR-chrUn_AADN03024004_45550	29	JAK2	ENSGALG00000015027	Janus kinase 2 (a protein tyrosine kinase)
gga-miR-193a-3p	8	JMJD6	ENSGALG00000001802	jumonji domain containing 6
gga-miR-193b-3p	13	JMJD6	ENSGALG00000001802	jumonji domain containing 6
gga-miR-34a-5p	46	JMJD6	ENSGALG00000001802	jumonji domain containing 6
gga-miR-490-3p	17	JMJD6	ENSGALG00000001802	jumonji domain containing 6
gga-miR-chr1_5477	32	JMJD6	ENSGALG00000001802	jumonji domain containing 6
gga-miR-chr10_6507	8	JMJD6	ENSGALG00000001802	jumonji domain containing 6
gga-miR-chr13_10137	26	JMJD6	ENSGALG00000001802	jumonji domain containing 6
gga-miR-chr13_10219	19	JMJD6	ENSGALG00000001802	jumonji domain containing 6
gga-miR-chr17_13654	18	JMJD6	ENSGALG00000001802	jumonji domain containing 6
gga-miR-chr20_19772	26	JMJD6	ENSGALG00000001802	jumonji domain containing 6
gga-miR-chrUn_AADN03024004_45550	29	JMJD6	ENSGALG00000001802	jumonji domain containing 6
gga-miR-chrUn_AADN03024004_45551	18	JUN	ENSGALG00000010870	jun oncogene
gga-miR-1662	14	KDR	ENSGALG00000013907	kinase insert domain receptor (a type III receptor tyrosine kinase)
gga-miR-216a	13	KDR	ENSGALG00000013907	kinase insert domain receptor (a type III receptor tyrosine kinase)
gga-miR-chr13_10137	26	KDR	ENSGALG00000013907	kinase insert domain receptor (a type III receptor tyrosine kinase)
gga-miR-chr17_13654	18	KDR	ENSGALG00000013907	kinase insert domain receptor (a type III receptor tyrosine kinase)
gga-miR-chr6_35375	26	KDR	ENSGALG00000013907	kinase insert domain receptor (a type III receptor tyrosine kinase)
gga-miR-125b-3p	28	KIT	ENSGALG00000013925	v-kit Hardy-Zuckerman 4 feline sarcoma viral oncogene homolog
gga-miR-193a-3p	8	KIT	ENSGALG00000013925	v-kit Hardy-Zuckerman 4 feline sarcoma viral oncogene homolog
gga-miR-193b-3p	13	KIT	ENSGALG00000013925	v-kit Hardy-Zuckerman 4 feline sarcoma viral oncogene homolog
gga-miR-34a-5p	46	KIT	ENSGALG00000013925	v-kit Hardy-Zuckerman 4 feline sarcoma viral oncogene homolog
gga-miR-490-5p	8	KIT	ENSGALG00000013925	v-kit Hardy-Zuckerman 4 feline sarcoma viral oncogene homolog
gga-miR-chr13_10222	15	KIT	ENSGALG00000013925	v-kit Hardy-Zuckerman 4 feline sarcoma viral oncogene homolog
gga-miR-chr15_12339	14	KIT	ENSGALG00000013925	v-kit Hardy-Zuckerman 4 feline sarcoma viral oncogene homolog
gga-miR-chr15_12378	28	KIT	ENSGALG00000013925	v-kit Hardy-Zuckerman 4 feline sarcoma viral oncogene homolog
gga-miR-chr3_27485	8	KIT	ENSGALG00000013925	v-kit Hardy-Zuckerman 4 feline sarcoma viral oncogene homolog
gga-miR-chr6_35375	26	KLHL6	ENSGALG00000002263	kelch-like 6 (Drosophila)
gga-miR-chrUn_AADN03024004_45550	29	KLHL6	ENSGALG00000002263	kelch-like 6 (Drosophila)
gga-miR-chr13_10219	19	LCP1	ENSGALG00000016986	lymphocyte cytosolic protein 1 (L-plastin)
gga-miR-chrUn_AADN03024004_45550	29	LCP1	ENSGALG00000016986	lymphocyte cytosolic protein 1 (L-plastin)
gga-miR-125b-3p	28	LIG4	ENSGALG00000016854	ligase IV, DNA, ATP-dependent
gga-miR-chr13_10222	15	LMO4	ENSGALG00000006252	LIM domain only 4
gga-miR-chr15_12339	14	LMO4	ENSGALG00000006252	LIM domain only 4
gga-miR-217-5p	26	LYN	ENSGALG00000018967	hypothetical LOC431409; v-yes-1 Yamaguchi sarcoma viral related oncogene homolog
gga-miR-34a-5p	46	LYN	ENSGALG00000018967	hypothetical LOC431409; v-yes-1 Yamaguchi sarcoma viral related oncogene homolog
gga-miR-chr15_12378	28	LYN	ENSGALG00000018967	hypothetical LOC431409; v-yes-1 Yamaguchi sarcoma viral related oncogene homolog
gga-miR-chr2_16700	15	LYN	ENSGALG00000018967	hypothetical LOC431409; v-yes-1 Yamaguchi sarcoma viral related oncogene homolog
gga-miR-34a-5p	46	MAFB	ENSGALG00000003670	v-maf musculoaponeurotic fibrosarcoma oncogene homolog B
gga-miR-193b-3p	13	MAP3K14	ENSGALG00000000685	mitogen-activated protein kinase kinase kinase 14
gga-miR-34a-5p	46	MAP3K14	ENSGALG00000000685	mitogen-activated protein kinase kinase kinase 14
gga-miR-chr13_10137	26	MAP3K14	ENSGALG00000000685	mitogen-activated protein kinase kinase kinase 14
gga-miR-chr13_10222	15	MAP3K14	ENSGALG00000000685	mitogen-activated protein kinase kinase kinase 14
gga-miR-chr15_12339	14	MAP3K14	ENSGALG00000000685	mitogen-activated protein kinase kinase kinase 14
gga-miR-chr6_35375	26	MAP3K14	ENSGALG00000000685	mitogen-activated protein kinase kinase kinase 14
gga-miR-chrUn_AADN03024004_45551	18	MAP3K14	ENSGALG00000000685	mitogen-activated protein kinase kinase kinase 14
gga-miR-34a-5p	46	MASP1	ENSGALG00000007419	mannan-binding lectin serine peptidase 1 (C4/C2 activating component of Ra-reactive factor)
gga-miR-chr15_12378	28	MASP1	ENSGALG00000007419	mannan-binding lectin serine peptidase 1 (C4/C2 activating component of Ra-reactive factor)
gga-miR-125b-3p	28	MAVS	ENSGALG00000015994	similar to KIAA1271 protein
gga-miR-125b-5p	16	MAVS	ENSGALG00000015994	similar to KIAA1271 protein
gga-miR-193b-3p	13	MAVS	ENSGALG00000015994	similar to KIAA1271 protein
gga-miR-217-5p	26	MAVS	ENSGALG00000015994	similar to KIAA1271 protein
gga-miR-490-3p	17	MAVS	ENSGALG00000015994	similar to KIAA1271 protein
gga-miR-chr1_5477	32	MAVS	ENSGALG00000015994	similar to KIAA1271 protein
gga-miR-chr10_6644	18	MAVS	ENSGALG00000015994	similar to KIAA1271 protein
gga-miR-chr13_10137	26	MAVS	ENSGALG00000015994	similar to KIAA1271 protein
gga-miR-chr20_19772	26	MAVS	ENSGALG00000015994	similar to KIAA1271 protein
gga-miR-chrUn_AADN03024004_45550	29	MAVS	ENSGALG00000015994	similar to KIAA1271 protein
gga-miR-9-3p	12	MBL2	ENSGALG00000002507	mannose-binding lectin (protein C) 2, soluble
gga-miR-chr13_10137	26	MITF	ENSGALG00000007679	similar to Mitf; microphthalmia-associated transcription factor
gga-miR-chr13_10219	19	MPZL2	ENSGALG00000007412	myelin protein zero-like 2
gga-miR-125b-3p	28	MSN	ENSGALG00000004709	similar to Moesin (Membrane-organizing extension spike protein)
gga-miR-216a	13	MSN	ENSGALG00000004709	similar to Moesin (Membrane-organizing extension spike protein)
gga-miR-217-5p	26	MSN	ENSGALG00000004709	similar to Moesin (Membrane-organizing extension spike protein)
gga-miR-34a-5p	46	MSN	ENSGALG00000004709	similar to Moesin (Membrane-organizing extension spike protein)
gga-miR-490-5p	8	MSN	ENSGALG00000004709	similar to Moesin (Membrane-organizing extension spike protein)
gga-miR-chr10_6644	18	MSN	ENSGALG00000004709	similar to Moesin (Membrane-organizing extension spike protein)
gga-miR-1662	14	MYD88	ENSGALG00000005947	myeloid differentiation primary response gene (88)
gga-miR-193b-3p	13	MYD88	ENSGALG00000005947	myeloid differentiation primary response gene (88)
gga-miR-1a-3p	6	MYD88	ENSGALG00000005947	myeloid differentiation primary response gene (88)
gga-miR-490-3p	17	MYD88	ENSGALG00000005947	myeloid differentiation primary response gene (88)
gga-miR-chr1_5477	32	MYD88	ENSGALG00000005947	myeloid differentiation primary response gene (88)
gga-miR-chr13_10137	26	MYD88	ENSGALG00000005947	myeloid differentiation primary response gene (88)
gga-miR-chr17_13654	18	MYD88	ENSGALG00000005947	myeloid differentiation primary response gene (88)
gga-miR-chr2_16700	15	MYD88	ENSGALG00000005947	myeloid differentiation primary response gene (88)
gga-miR-chr6_35375	26	MYD88	ENSGALG00000005947	myeloid differentiation primary response gene (88)
gga-miR-chrUn_AADN03024004_45550	29	MYD88	ENSGALG00000005947	myeloid differentiation primary response gene (88)
gga-miR-133a-3p	15	MYH9	ENSGALG00000012533	similar to Myosin-9 (Myosin heavy chain, nonmuscle IIa) (Nonmuscle myosin heavy chain IIa) (NMMHC II-a) (NMMHC-IIA) (Cellular myosin heavy chain, type A) (Nonmuscle myosin heavy chain-A) (NMMHC-A); myosin, heavy chain 9, non-muscle
gga-miR-133b	14	MYH9	ENSGALG00000012533	similar to Myosin-9 (Myosin heavy chain, nonmuscle IIa) (Nonmuscle myosin heavy chain IIa) (NMMHC II-a) (NMMHC-IIA) (Cellular myosin heavy chain, type A) (Nonmuscle myosin heavy chain-A) (NMMHC-A); myosin, heavy chain 9, non-muscle
gga-miR-133c-3p	15	MYH9	ENSGALG00000012533	similar to Myosin-9 (Myosin heavy chain, nonmuscle IIa) (Nonmuscle myosin heavy chain IIa) (NMMHC II-a) (NMMHC-IIA) (Cellular myosin heavy chain, type A) (Nonmuscle myosin heavy chain-A) (NMMHC-A); myosin, heavy chain 9, non-muscle
gga-miR-1662	14	MYH9	ENSGALG00000012533	similar to Myosin-9 (Myosin heavy chain, nonmuscle IIa) (Nonmuscle myosin heavy chain IIa) (NMMHC II-a) (NMMHC-IIA) (Cellular myosin heavy chain, type A) (Nonmuscle myosin heavy chain-A) (NMMHC-A); myosin, heavy chain 9, non-muscle
gga-miR-217-5p	26	NCF1	ENSGALG00000001189	neutrophil cytosolic factor 1
gga-miR-chr13_10222	15	NCF1	ENSGALG00000001189	neutrophil cytosolic factor 1
gga-miR-chr15_12339	14	NCF1	ENSGALG00000001189	neutrophil cytosolic factor 1
gga-miR-34a-5p	46	NCK2	ENSGALG00000016799	NCK adaptor protein 2
gga-miR-chr20_19953	5	NFKB2	ENSGALG00000005653	nuclear factor of kappa light polypeptide gene enhancer in B-cells 2 (p49/p100)
gga-miR-chr20_19955	5	NFKB2	ENSGALG00000005653	nuclear factor of kappa light polypeptide gene enhancer in B-cells 2 (p49/p100)
gga-miR-chrUn_AADN03024004_45551	18	NFKB2	ENSGALG00000005653	nuclear factor of kappa light polypeptide gene enhancer in B-cells 2 (p49/p100)
gga-miR-125b-3p	28	NFKBIA	ENSGALG00000010063	nuclear factor of kappa light polypeptide gene enhancer in B-cells inhibitor, alpha
gga-miR-1416-5p	6	NFKBIA	ENSGALG00000010063	nuclear factor of kappa light polypeptide gene enhancer in B-cells inhibitor, alpha
gga-miR-34a-5p	46	NFKBIA	ENSGALG00000010063	nuclear factor of kappa light polypeptide gene enhancer in B-cells inhibitor, alpha
gga-miR-chrUn_AADN03024004_45550	29	NFKBIA	ENSGALG00000010063	nuclear factor of kappa light polypeptide gene enhancer in B-cells inhibitor, alpha
gga-miR-125b-3p	28	NKX2-5	ENSGALG00000002886	NK2 transcription factor related, locus 5 (Drosophila)
gga-miR-34a-5p	46	NKX2-5	ENSGALG00000002886	NK2 transcription factor related, locus 5 (Drosophila)
gga-miR-chr3_27485	8	NOS2	ENSGALG00000005693	nitric oxide synthase 2, inducible
gga-miR-125b-5p	16	NOTCH2	ENSGALG00000002922	Notch homolog 2 (Drosophila)
gga-miR-217-5p	26	NOTCH2	ENSGALG00000002922	Notch homolog 2 (Drosophila)
gga-miR-34a-5p	46	NOTCH2	ENSGALG00000002922	Notch homolog 2 (Drosophila)
gga-miR-490-3p	17	NOTCH2	ENSGALG00000002922	Notch homolog 2 (Drosophila)
gga-miR-chr1_5477	32	NOTCH2	ENSGALG00000002922	Notch homolog 2 (Drosophila)
gga-miR-chr13_10137	26	NOTCH2	ENSGALG00000002922	Notch homolog 2 (Drosophila)
gga-miR-chr17_13654	18	NOTCH2	ENSGALG00000002922	Notch homolog 2 (Drosophila)
gga-miR-chr2_16700	15	NOTCH2	ENSGALG00000002922	Notch homolog 2 (Drosophila)
gga-miR-chr20_19772	26	NOTCH2	ENSGALG00000002922	Notch homolog 2 (Drosophila)
gga-miR-chr6_35375	26	NOTCH2	ENSGALG00000002922	Notch homolog 2 (Drosophila)
gga-miR-chrUn_AADN03024004_45551	18	NOTCH2	ENSGALG00000002922	Notch homolog 2 (Drosophila)
gga-miR-125b-3p	28	OSTM1	ENSGALG00000015306	osteopetrosis associated transmembrane protein 1
gga-miR-1a-3p	6	OSTM1	ENSGALG00000015306	osteopetrosis associated transmembrane protein 1
gga-miR-1b-3p	7	OSTM1	ENSGALG00000015306	osteopetrosis associated transmembrane protein 1
gga-miR-216a	13	OSTM1	ENSGALG00000015306	osteopetrosis associated transmembrane protein 1
gga-miR-chr6_35375	26	OSTM1	ENSGALG00000015306	osteopetrosis associated transmembrane protein 1
gga-miR-chr15_12378	28	PBX1	ENSGALG00000003429	pre-B-cell leukemia homeobox 1
gga-miR-1662	14	PDPK1	ENSGALG00000006418	3-phosphoinositide dependent protein kinase-1
gga-miR-193a-3p	8	PDPK1	ENSGALG00000006418	3-phosphoinositide dependent protein kinase-1
gga-miR-193b-3p	13	PDPK1	ENSGALG00000006418	3-phosphoinositide dependent protein kinase-1
gga-miR-216a	13	PDPK1	ENSGALG00000006418	3-phosphoinositide dependent protein kinase-1
gga-miR-217-5p	26	PDPK1	ENSGALG00000006418	3-phosphoinositide dependent protein kinase-1
gga-miR-490-3p	17	PDPK1	ENSGALG00000006418	3-phosphoinositide dependent protein kinase-1
gga-miR-chr13_10137	26	PDPK1	ENSGALG00000006418	3-phosphoinositide dependent protein kinase-1
gga-miR-chr15_12378	28	PDPK1	ENSGALG00000006418	3-phosphoinositide dependent protein kinase-1
gga-miR-chr17_13654	18	PDPK1	ENSGALG00000006418	3-phosphoinositide dependent protein kinase-1
gga-miR-chr2_16700	15	PDPK1	ENSGALG00000006418	3-phosphoinositide dependent protein kinase-1
gga-miR-chr20_19772	26	PDPK1	ENSGALG00000006418	3-phosphoinositide dependent protein kinase-1
gga-miR-chr3_27485	8	PDPK1	ENSGALG00000006418	3-phosphoinositide dependent protein kinase-1
gga-miR-1416-5p	6	PELI1	ENSGALG00000008837	pellino homolog 1 (Drosophila)
gga-miR-1662	14	PELI1	ENSGALG00000008837	pellino homolog 1 (Drosophila)
gga-miR-193a-3p	8	PELI1	ENSGALG00000008837	pellino homolog 1 (Drosophila)
gga-miR-chr15_12378	28	PELI1	ENSGALG00000008837	pellino homolog 1 (Drosophila)
gga-miR-34a-5p	46	PIK3CD	ENSGALG00000002583	phosphoinositide-3-kinase, catalytic, delta polypeptide
gga-miR-9-3p	12	PIK3CD	ENSGALG00000002583	phosphoinositide-3-kinase, catalytic, delta polypeptide
gga-miR-chr1_5477	32	PIK3CD	ENSGALG00000002583	phosphoinositide-3-kinase, catalytic, delta polypeptide
gga-miR-chr13_10222	15	PIK3CD	ENSGALG00000002583	phosphoinositide-3-kinase, catalytic, delta polypeptide
gga-miR-chr15_12339	14	PIK3CD	ENSGALG00000002583	phosphoinositide-3-kinase, catalytic, delta polypeptide
gga-miR-chr17_13654	18	PIK3CD	ENSGALG00000002583	phosphoinositide-3-kinase, catalytic, delta polypeptide
gga-miR-chr2_16700	15	PIK3CD	ENSGALG00000002583	phosphoinositide-3-kinase, catalytic, delta polypeptide
gga-miR-chr6_35375	26	PIK3CD	ENSGALG00000002583	phosphoinositide-3-kinase, catalytic, delta polypeptide
gga-miR-125b-5p	16	PIP4K2A	ENSGALG00000007877	phosphatidylinositol-5-phosphate 4-kinase, type II, alpha
gga-miR-147	10	PIP4K2A	ENSGALG00000007877	phosphatidylinositol-5-phosphate 4-kinase, type II, alpha
gga-miR-chr15_12339	14	PIP4K2A	ENSGALG00000007877	phosphatidylinositol-5-phosphate 4-kinase, type II, alpha
gga-miR-216a	13	PLA2G7	ENSGALG00000016713	phospholipase A2, group VII (platelet-activating factor acetylhydrolase, plasma)
gga-miR-chr6_35375	26	PLA2G7	ENSGALG00000016713	phospholipase A2, group VII (platelet-activating factor acetylhydrolase, plasma)
gga-miR-490-3p	17	PLDN	ENSGALG00000005736	pallidin homolog (mouse)
gga-miR-chr13_10222	15	PLDN	ENSGALG00000005736	pallidin homolog (mouse)
gga-miR-chrUn_AADN03024004_45550	29	PLDN	ENSGALG00000005736	pallidin homolog (mouse)
gga-miR-34a-5p	46	POLR3F	ENSGALG00000008749	polymerase (RNA) III (DNA directed) polypeptide F, 39 kDa
gga-miR-chr7_36925	2	PPP3CB	ENSGALG00000005243	protein phosphatase 3 (formerly 2B), catalytic subunit, beta isoform
gga-miR-133a-3p	15	PRKCA	ENSGALG00000003943	protein kinase C, alpha
gga-miR-133b	14	PRKCA	ENSGALG00000003943	protein kinase C, alpha
gga-miR-133c-3p	15	PRKCA	ENSGALG00000003943	protein kinase C, alpha
gga-miR-216a	13	PRKCA	ENSGALG00000003943	protein kinase C, alpha
gga-miR-217-5p	26	PRKCA	ENSGALG00000003943	protein kinase C, alpha
gga-miR-chr1_5477	32	PRKCA	ENSGALG00000003943	protein kinase C, alpha
gga-miR-chr20_19772	26	PRKCA	ENSGALG00000003943	protein kinase C, alpha
gga-miR-chr13_10219	19	PRKDC	ENSGALG00000012914	similar to DNA-dependent protein kinase catalytic subunit; protein kinase, DNA-activated, catalytic polypeptide
gga-miR-125b-3p	28	PRNP	ENSGALG00000000209	prion protein (p27-30) (Creutzfeldt-Jakob disease, Gerstmann-Strausler-Scheinker syndrome, fatal familial insomnia)
gga-miR-34a-5p	46	PRNP	ENSGALG00000000209	prion protein (p27-30) (Creutzfeldt-Jakob disease, Gerstmann-Strausler-Scheinker syndrome, fatal familial insomnia)
gga-miR-chrUn_AADN03024004_45551	18	PRNP	ENSGALG00000000209	prion protein (p27-30) (Creutzfeldt-Jakob disease, Gerstmann-Strausler-Scheinker syndrome, fatal familial insomnia)
gga-miR-133a-3p	15	PROCR	ENSGALG00000006547	protein C receptor, endothelial (EPCR)
gga-miR-133b	14	PROCR	ENSGALG00000006547	protein C receptor, endothelial (EPCR)
gga-miR-133c-3p	15	PROCR	ENSGALG00000006547	protein C receptor, endothelial (EPCR)
gga-miR-1b-3p	7	PTPN6	ENSGALG00000014561	protein tyrosine phosphatase, non-receptor type 6
gga-miR-chr10_6507	8	PTPN6	ENSGALG00000014561	protein tyrosine phosphatase, non-receptor type 6
gga-miR-chr15_12378	28	PTPN6	ENSGALG00000014561	protein tyrosine phosphatase, non-receptor type 6
gga-miR-chr3_27485	8	PTPN6	ENSGALG00000014561	protein tyrosine phosphatase, non-receptor type 6
gga-miR-34a-5p	46	PTPRO	ENSGALG00000013085	protein tyrosine phosphatase, receptor type, O
gga-miR-125b-5p	16	RIPK2	ENSGALG00000015899	receptor-interacting serine-threonine kinase 2
gga-miR-34a-5p	46	RIPK2	ENSGALG00000015899	receptor-interacting serine-threonine kinase 2
gga-miR-chr10_6644	18	RIPK2	ENSGALG00000015899	receptor-interacting serine-threonine kinase 2
gga-miR-chr15_12378	28	RIPK2	ENSGALG00000015899	receptor-interacting serine-threonine kinase 2
gga-miR-chr15_12378	28	RNASEL	ENSGALG00000003664	ribonuclease L (2',5'-oligoisoadenylate synthetase-dependent)
gga-miR-125b-3p	28	RPS14	ENSGALG00000004588	ribosomal protein S14
gga-miR-217-5p	26	RPS14	ENSGALG00000004588	ribosomal protein S14
gga-miR-chrUn_AADN03024004_45550	29	RPS14	ENSGALG00000004588	ribosomal protein S14
gga-miR-chr1_5477	32	RTKN2	ENSGALG00000002980	pleckstrin homology domain containing, family K member 1
gga-miR-chr13_10219	19	RTKN2	ENSGALG00000002980	pleckstrin homology domain containing, family K member 1
gga-miR-chr17_13654	18	RTKN2	ENSGALG00000002980	pleckstrin homology domain containing, family K member 1
gga-miR-chrUn_AADN03024004_45550	29	RTKN2	ENSGALG00000002980	pleckstrin homology domain containing, family K member 1
gga-miR-193b-3p	13	RUNX1	ENSGALG00000016022	ch-runtB2
gga-miR-490-3p	17	RUNX1	ENSGALG00000016022	ch-runtB2
gga-miR-217-5p	26	SAMHD1	ENSGALG00000001231	SAM domain and HD domain 1
gga-miR-34a-5p	46	SAMHD1	ENSGALG00000001231	SAM domain and HD domain 1
gga-miR-490-3p	17	SAMHD1	ENSGALG00000001231	SAM domain and HD domain 1
gga-miR-chr1_5477	32	SAMHD1	ENSGALG00000001231	SAM domain and HD domain 1
gga-miR-chr15_12378	28	SAMHD1	ENSGALG00000001231	SAM domain and HD domain 1
gga-miR-chr20_19772	26	SAMHD1	ENSGALG00000001231	SAM domain and HD domain 1			Hermansky-Pudlak syndrome 1
gga-miR-chrUn_AADN03024004_45551	18	SAMHD1	ENSGALG00000001231	SAM domain and HD domain 1
gga-miR-1662	14	SAMSN1	ENSGALG00000015679	SAM domain, SH3 domain and nuclear localization signals 1
gga-miR-chr10_6507	8	SAMSN1	ENSGALG00000015679	SAM domain, SH3 domain and nuclear localization signals 1
gga-miR-34a-5p	46	SATB1	ENSGALG00000011254	SATB homeobox 1
gga-miR-217-5p	26	SCIN	ENSGALG00000010770	scinderin
gga-miR-chr17_13654	18	SCIN	ENSGALG00000010770	scinderin
gga-miR-chrUn_AADN03024004_45550	29	SCIN	ENSGALG00000010770	scinderin
gga-miR-125b-3p	28	SEMA7A	ENSGALG00000001412	semaphorin 7A, GPI membrane anchor (John Milton Hagen blood group)
gga-miR-125b-5p	16	SEMA7A	ENSGALG00000001412	semaphorin 7A, GPI membrane anchor (John Milton Hagen blood group)
gga-miR-133a-3p	15	SEMA7A	ENSGALG00000001412	semaphorin 7A, GPI membrane anchor (John Milton Hagen blood group)
gga-miR-133b	14	SEMA7A	ENSGALG00000001412	semaphorin 7A, GPI membrane anchor (John Milton Hagen blood group)
gga-miR-133c-3p	15	SEMA7A	ENSGALG00000001412	semaphorin 7A, GPI membrane anchor (John Milton Hagen blood group)
gga-miR-chr13_10137	26	SEMA7A	ENSGALG00000001412	semaphorin 7A, GPI membrane anchor (John Milton Hagen blood group)
gga-miR-chr13_10219	19	SEMA7A	ENSGALG00000001412	semaphorin 7A, GPI membrane anchor (John Milton Hagen blood group)
gga-miR-chr17_13654	18	SFRP1	ENSGALG00000003473	secreted frizzled-related protein 1
gga-miR-chrUn_AADN03024004_45550	29	SFRP1	ENSGALG00000003473	secreted frizzled-related protein 1
gga-miR-chr6_35375	26	SFRP2	ENSGALG00000009241	secreted frizzled-related protein 2
gga-miR-1a-3p	6	SIGIRR	ENSGALG00000004267	single immunoglobulin and toll-interleukin 1 receptor (TIR) domain
gga-miR-1b-3p	7	SIGIRR	ENSGALG00000004267	single immunoglobulin and toll-interleukin 1 receptor (TIR) domain
gga-miR-chr15_12378	28	SIGIRR	ENSGALG00000004267	single immunoglobulin and toll-interleukin 1 receptor (TIR) domain
gga-miR-125b-3p	28	SIKE1	ENSGALG00000002147	suppressor of IKK epsilon
gga-miR-1662	14	SIKE1	ENSGALG00000002147	suppressor of IKK epsilon
gga-miR-217-5p	26	SKIL	ENSGALG00000009356	SKI-like oncogene
gga-miR-147	10	SLC11A1	ENSGALG00000011434	solute carrier family 11 (proton-coupled divalent metal ion transporters), member 1
gga-miR-34a-5p	46	SLIT2	ENSGALG00000014419	slit homolog 2 (Drosophila); slit-2
gga-miR-chrUn_AADN03024004_45550	29	SNCA	ENSGALG00000010379	synuclein, alpha (non A4 component of amyloid precursor)
gga-miR-chrUn_AADN03024004_45550	29	SPI1	ENSGALG00000008127	spleen focus forming virus (SFFV) proviral integration oncogene spi1
gga-miR-chr1_5477	32	SPP1	ENSGALG00000010926	secreted phosphoprotein 1 (osteopontin, bone sialoprotein I, early T-lymphocyte activation 1)
gga-miR-chr20_19772	26	SPP1	ENSGALG00000010926	secreted phosphoprotein 1 (osteopontin, bone sialoprotein I, early T-lymphocyte activation 1)
gga-miR-9-3p	12	SPPL2A	ENSGALG00000005758	hypothetical LOC426241; signal peptide peptidase-like 2A
gga-miR-chr1_5477	32	SPPL2A	ENSGALG00000005758	hypothetical LOC426241; signal peptide peptidase-like 2A
gga-miR-chr20_19772	26	SPPL2A	ENSGALG00000005758	hypothetical LOC426241; signal peptide peptidase-like 2A
gga-miR-125b-3p	28	SPPL2B	ENSGALG00000000430	signal peptide peptidase-like 2B
gga-miR-chr13_10222	15	SPPL2B	ENSGALG00000000430	signal peptide peptidase-like 2B
gga-miR-chr15_12339	14	SPPL2B	ENSGALG00000000430	signal peptide peptidase-like 2B
gga-miR-chr15_12378	28	SPPL2B	ENSGALG00000000430	signal peptide peptidase-like 2B
gga-miR-133a-3p	15	STAT1	ENSGALG00000007651	signal transducer and activator of transcription 1, 91kDa; signal transducer and activator of transcription 4
gga-miR-133b	14	STAT1	ENSGALG00000007651	signal transducer and activator of transcription 1, 91kDa; signal transducer and activator of transcription 4
gga-miR-133c-3p	15	STAT1	ENSGALG00000007651	signal transducer and activator of transcription 1, 91kDa; signal transducer and activator of transcription 4
gga-miR-34a-5p	46	STAT1	ENSGALG00000007651	signal transducer and activator of transcription 1, 91kDa; signal transducer and activator of transcription 4
gga-miR-chr1_5477	32	STAT1	ENSGALG00000007651	signal transducer and activator of transcription 1, 91kDa; signal transducer and activator of transcription 4
gga-miR-chr10_6507	8	STAT1	ENSGALG00000007651	signal transducer and activator of transcription 1, 91kDa; signal transducer and activator of transcription 4
gga-miR-chr10_6644	18	STAT1	ENSGALG00000007651	signal transducer and activator of transcription 1, 91kDa; signal transducer and activator of transcription 4
gga-miR-125b-3p	28	STK3	ENSGALG00000016015	similar to Serine/threonine kinase 3 (STE20 homolog, yeast); similar to MST2
gga-miR-133a-3p	15	STK3	ENSGALG00000016015	similar to Serine/threonine kinase 3 (STE20 homolog, yeast); similar to MST2
gga-miR-133b	14	STK3	ENSGALG00000016015	similar to Serine/threonine kinase 3 (STE20 homolog, yeast); similar to MST2
gga-miR-133c-3p	15	STK3	ENSGALG00000016015	similar to Serine/threonine kinase 3 (STE20 homolog, yeast); similar to MST2
gga-miR-147	10	STK3	ENSGALG00000016015	similar to Serine/threonine kinase 3 (STE20 homolog, yeast); similar to MST2
gga-miR-1a-3p	6	STK3	ENSGALG00000016015	similar to Serine/threonine kinase 3 (STE20 homolog, yeast); similar to MST2
gga-miR-1b-3p	7	STK3	ENSGALG00000016015	similar to Serine/threonine kinase 3 (STE20 homolog, yeast); similar to MST2
gga-miR-9-3p	12	STK3	ENSGALG00000016015	similar to Serine/threonine kinase 3 (STE20 homolog, yeast); similar to MST2
gga-miR-1662	14	STK4	ENSGALG00000004098	serine/threonine kinase 4
gga-miR-1a-3p	6	STK4	ENSGALG00000004098	serine/threonine kinase 4
gga-miR-1b-3p	7	STK4	ENSGALG00000004098	serine/threonine kinase 4
gga-miR-217-5p	26	STK4	ENSGALG00000004098	serine/threonine kinase 4
gga-miR-chr13_10137	26	STK4	ENSGALG00000004098	serine/threonine kinase 4
gga-miR-chr6_35375	26	STK4	ENSGALG00000004098	serine/threonine kinase 4
gga-miR-chrUn_AADN03024004_45551	18	STK4	ENSGALG00000004098	serine/threonine kinase 4
gga-miR-chr10_6644	18	STXBP3	ENSGALG00000002001	syntaxin binding protein 3
gga-miR-1662	14	SWAP70	ENSGALG00000005750	SWAP switching B-cell complex 70kDa subunit
gga-miR-chr10_6644	18	SWAP70	ENSGALG00000005750	SWAP switching B-cell complex 70kDa subunit
gga-miR-chr13_10219	19	SWAP70	ENSGALG00000005750	SWAP switching B-cell complex 70kDa subunit
gga-miR-chr6_35375	26	SWAP70	ENSGALG00000005750	SWAP switching B-cell complex 70kDa subunit
gga-miR-133a-3p	15	TAPBPL	ENSGALG00000014428	TAP binding protein-like; similar to TAP binding protein-like
gga-miR-133b	14	TAPBPL	ENSGALG00000014428	TAP binding protein-like; similar to TAP binding protein-like
gga-miR-133c-3p	15	TAPBPL	ENSGALG00000014428	TAP binding protein-like; similar to TAP binding protein-like
gga-miR-147	10	TAPBPL	ENSGALG00000014428	TAP binding protein-like; similar to TAP binding protein-like
gga-miR-34a-5p	46	TAPBPL	ENSGALG00000014428	TAP binding protein-like; similar to TAP binding protein-like
gga-miR-chr1_5477	32	TAPBPL	ENSGALG00000014428	TAP binding protein-like; similar to TAP binding protein-like
gga-miR-chr13_10222	15	TAPBPL	ENSGALG00000014428	TAP binding protein-like; similar to TAP binding protein-like
gga-miR-chr15_12339	14	TAPBPL	ENSGALG00000014428	TAP binding protein-like; similar to TAP binding protein-like
gga-miR-chr15_12378	28	TAPBPL	ENSGALG00000014428	TAP binding protein-like; similar to TAP binding protein-like
gga-miR-chr20_19772	26	TAPBPL	ENSGALG00000014428	TAP binding protein-like; similar to TAP binding protein-like
gga-miR-chr6_35375	26	TAPBPL	ENSGALG00000014428	TAP binding protein-like; similar to TAP binding protein-like
gga-miR-125b-5p	16	TBK1	ENSGALG00000009840	TANK-binding kinase 1
gga-miR-216a	13	TBK1	ENSGALG00000009840	TANK-binding kinase 1
gga-miR-217-5p	26	TBK1	ENSGALG00000009840	TANK-binding kinase 1
gga-miR-chr13_10219	19	TBK1	ENSGALG00000009840	TANK-binding kinase 1
gga-miR-490-3p	17	TCEA1	ENSGALG00000015274	transcription elongation factor A (SII), 1
gga-miR-chr3_27485	8	TCEA1	ENSGALG00000015274	transcription elongation factor A (SII), 1
gga-miR-217-5p	26	TCF3	ENSGALG00000001093	transcription factor 3 (E2A immunoglobulin enhancer binding factors E12/E47)
gga-miR-193b-3p	13	TFEB	ENSGALG00000003404	transcription factor EB
gga-miR-34a-5p	46	TFEB	ENSGALG00000003404	transcription factor EB
gga-miR-chr20_19953	5	TFEB	ENSGALG00000003404	transcription factor EB
gga-miR-chr20_19955	5	TFEB	ENSGALG00000003404	transcription factor EB
gga-miR-1416-5p	6	TFRC	ENSGALG00000007485	transferrin receptor (p90, CD71)
gga-miR-chr1_5477	32	TGFB3	ENSGALG00000010346	transforming growth factor, beta 3
gga-miR-34a-5p	46	THBS1	ENSGALG00000009626	thrombospondin 1
gga-miR-chr13_10219	19	THBS1	ENSGALG00000009626	thrombospondin 1
gga-miR-chr15_12378	28	THBS1	ENSGALG00000009626	thrombospondin 1
gga-miR-chr6_35375	26	THBS1	ENSGALG00000009626	thrombospondin 1
gga-miR-chrUn_AADN03024004_45550	29	THBS1	ENSGALG00000009626	thrombospondin 1
gga-miR-34a-5p	46	THOC5	ENSGALG00000008082	THO complex 5
gga-miR-chrUn_AADN03024004_45551	18	THOC5	ENSGALG00000008082	THO complex 5
gga-miR-133a-3p	15	TICAM1	ENSGALG00000024109	toll-like receptor adaptor molecule 1
gga-miR-133b	14	TICAM1	ENSGALG00000024109	toll-like receptor adaptor molecule 1
gga-miR-133c-3p	15	TICAM1	ENSGALG00000024109	toll-like receptor adaptor molecule 1
gga-miR-chr6_35375	26	TICAM1	ENSGALG00000024109	toll-like receptor adaptor molecule 1
gga-miR-1416-5p	6	TLR21	ENSGALG00000000774	similar to Toll-like receptor 21
gga-miR-chr10_6507	8	TLR2-1	ENSGALG00000009237	toll-like receptor 2
gga-miR-chr13_10219	19	TLR2-1	ENSGALG00000009237	toll-like receptor 2
gga-miR-193a-3p	8	TLR4	ENSGALG00000007001	toll-like receptor 4
gga-miR-193b-3p	13	TLR4	ENSGALG00000007001	toll-like receptor 4
gga-miR-216a	13	TLR4	ENSGALG00000007001	toll-like receptor 4
gga-miR-chr10_6644	18	TLR4	ENSGALG00000007001	toll-like receptor 4
gga-miR-chr13_10137	26	TLR4	ENSGALG00000007001	toll-like receptor 4
gga-miR-chr15_12378	28	TLR4	ENSGALG00000007001	toll-like receptor 4
gga-miR-34a-5p	46	TNFRSF13B	ENSGALG00000024122	tumor necrosis factor receptor superfamily, member 13B
gga-miR-chr13_10137	26	TNFRSF13B	ENSGALG00000024122	tumor necrosis factor receptor superfamily, member 13B
gga-miR-chr15_12378	28	TNFRSF13B	ENSGALG00000024122	tumor necrosis factor receptor superfamily, member 13B
gga-miR-chr20_19772	26	TNFRSF13B	ENSGALG00000024122	tumor necrosis factor receptor superfamily, member 13B
gga-miR-chrUn_AADN03024004_45551	18	TNFRSF13B	ENSGALG00000024122	tumor necrosis factor receptor superfamily, member 13B
gga-miR-34a-5p	46	TNFSF8	ENSGALG00000007121	tumor necrosis factor (ligand) superfamily, member 8
gga-miR-125b-3p	28	TOB2	ENSGALG00000011957	transducer of ERBB2, 2
gga-miR-133a-3p	15	TOB2	ENSGALG00000011957	transducer of ERBB2, 2
gga-miR-133b	14	TOB2	ENSGALG00000011957	transducer of ERBB2, 2
gga-miR-133c-3p	15	TOB2	ENSGALG00000011957	transducer of ERBB2, 2
gga-miR-34a-5p	46	TOB2	ENSGALG00000011957	transducer of ERBB2, 2
gga-miR-490-5p	8	TOB2	ENSGALG00000011957	transducer of ERBB2, 2
gga-miR-chr13_10137	26	TOB2	ENSGALG00000011957	transducer of ERBB2, 2
gga-miR-chr2_16700	15	TOB2	ENSGALG00000011957	transducer of ERBB2, 2
gga-miR-34a-5p	46	TPD52	ENSGALG00000015744	tumor protein D52
gga-miR-490-5p	8	TPD52	ENSGALG00000015744	tumor protein D52
gga-miR-chr1_5477	32	TPD52	ENSGALG00000015744	tumor protein D52
gga-miR-chr20_19772	26	TPD52	ENSGALG00000015744	tumor protein D52
gga-miR-133a-3p	15	TRAFD1	ENSGALG00000004802	TRAF-type zinc finger domain containing 1
gga-miR-133b	14	TRAFD1	ENSGALG00000004802	TRAF-type zinc finger domain containing 1
gga-miR-133c-3p	15	TRAFD1	ENSGALG00000004802	TRAF-type zinc finger domain containing 1
gga-miR-chrUn_AADN03024004_45550	29	TRAFD1	ENSGALG00000004802	TRAF-type zinc finger domain containing 1
gga-miR-1662	14	TRAIL-LIKE	ENSGALG00000007240	TNF-related apoptosis inducing ligand-like
gga-miR-chr1_5477	32	TRAIL-LIKE	ENSGALG00000007240	TNF-related apoptosis inducing ligand-like
gga-miR-chr13_10137	26	TRAIL-LIKE	ENSGALG00000007240	TNF-related apoptosis inducing ligand-like
gga-miR-216a	13	TXNRD2	ENSGALG00000001988	thioredoxin reductase 2
gga-miR-34a-5p	46	TXNRD2	ENSGALG00000001988	thioredoxin reductase 2
gga-miR-9-3p	12	TXNRD2	ENSGALG00000001988	thioredoxin reductase 2
gga-miR-chr13_10137	26	TXNRD2	ENSGALG00000001988	thioredoxin reductase 2
gga-miR-chr15_12378	28	TXNRD2	ENSGALG00000001988	thioredoxin reductase 2
gga-miR-217-5p	26	TYR	ENSGALG00000017237	tyrosinase (oculocutaneous albinism IA)
gga-miR-chr13_10137	26	TYR	ENSGALG00000017237	tyrosinase (oculocutaneous albinism IA)
gga-miR-133a-3p	15	TYRO3	ENSGALG00000008631	TYRO3 protein tyrosine kinase
gga-miR-133b	14	TYRO3	ENSGALG00000008631	TYRO3 protein tyrosine kinase
gga-miR-133c-3p	15	TYRO3	ENSGALG00000008631	TYRO3 protein tyrosine kinase
gga-miR-217-5p	26	TYRO3	ENSGALG00000008631	TYRO3 protein tyrosine kinase
gga-miR-490-3p	17	TYRO3	ENSGALG00000008631	TYRO3 protein tyrosine kinase
gga-miR-chr1_5477	32	TYRO3	ENSGALG00000008631	TYRO3 protein tyrosine kinase
gga-miR-chr6_35375	26	TYRO3	ENSGALG00000008631	TYRO3 protein tyrosine kinase
gga-miR-chrUn_AADN03024004_45550	29	TYRO3	ENSGALG00000008631	TYRO3 protein tyrosine kinase
gga-miR-217-5p	26	VAV3	ENSGALG00000001915	vav 3 oncogene
gga-miR-chr1_5477	32	VAV3	ENSGALG00000001915	vav 3 oncogene
gga-miR-chr10_6644	18	VAV3	ENSGALG00000001915	vav 3 oncogene
gga-miR-chr20_19772	26	VAV3	ENSGALG00000001915	vav 3 oncogene
gga-miR-chr6_35375	26	VAV3	ENSGALG00000001915	vav 3 oncogene
gga-miR-chrUn_AADN03024004_45550	29	VAV3	ENSGALG00000001915	vav 3 oncogene
gga-miR-125b-3p	28	VEGFA	ENSGALG00000010290	vascular endothelial growth factor A
gga-miR-chrUn_AADN03024004_45550	29	VTN	ENSGALG00000003589	vitronectin
gga-miR-chr2_16700	15	WNT5A	ENSGALG00000005410	wingless-type MMTV integration site family, member 5A
