# Supplementary material for: Cecal MicroRNAome response to Salmonella enterica serovar Enteritidis infection in White Leghorn Layer
Source: BMC Genomics. 2017 Jan 13;18:77. doi: 10.1186/s12864-016-3413-8 (PMC5237128; doi:10.1186/s12864-016-3413-8)
Supplement: Additional file 4: — Enriched GO BP terms in each group. (XLS 100 kb) [file 12864_2016_3413_MOESM4_ESM.xls]

## Sheet: Target genes in G1 group
Term	Count	PValue	Fold Enrichment	Genes
GO:0006350~transcription	56	6.63072e-07	1.98222	MYOD1, E2F6, MED24, ZEB1, CNOT7, MED20, YBX1, PGR, CRY2, PAX9, HSF2, ACTR5, PAX7, POU4F3, PSIP1, RARB, NFIL3, TBPL1, ELP3, SSBP3, RCOR3, SOX14, RREB1, ESR1, NCOA7, CCNC, ESR2, MCM3, MIXL1, HIF1A, HNF4A, EREG, JUN, MED17, CLOCK, XRN2, CNBP, LITAF, NR3C2, HOXA3, GBX2, TCEA1, ARNTL2, FOXD1, NR1H3, VSX1, PEO1, HDAC4, HOXB4, PAPOLA, HDAC3, PHB2, PNRC2, IRF8, IRF2, NFIA
GO:0042127~regulation of cell proliferation	37	4.13635e-05	2.04106	CNBP, HRAS, STK11, MITF, TNFSF15, TIPIN, ZEB1, FTH1, CTNNB1, RPA1, MSX2, PGR, HOXA3, PDGFC, NOS2, RARB, EGF, IHH, B4GALT1, ODC1, IL6, PDS5B, NF2, HCLS1, ANXA1, LIFR, LIG4, ESR2, PTHLH, HDAC4, CDH13, EREG, JUN, VEGFA, ID4, EIF5A2, PLAU
GO:0042981~regulation of apoptosis	32	0.000353549	1.95106	BID, HRAS, MITF, STK17B, TNFSF15, TNFRSF8, ASNS, CASP18, STK17A, SGMS1, MSX2, PGP, PAX7, PPP2CB, POU4F3, RARB, DYRK2, FAS, GAPDH, API5, WWOX, B4GALT1, SGK3, LIG4, HGF, CDH13, EPHA7, GCM2, HIF1A, VEGFA, AVEN, BARD1
GO:0001501~skeletal system development	22	0.000392243	2.31688	TAPT1, ZFAND5, SOX14, GNA11, MGP, ZEB1, MMP2, GJA5, CTNNB1, PTHLH, COL9A1, HDAC4, ACVR2A, PGP, HIF1A, HOXA3, PAX7, COL1A2, TFAP2A, BMPR1B, WWOX, IHH
GO:0043067~regulation of programmed cell death	32	0.000495208	1.91442	BID, HRAS, MITF, STK17B, TNFSF15, TNFRSF8, ASNS, CASP18, STK17A, SGMS1, MSX2, PGP, PAX7, PPP2CB, POU4F3, RARB, DYRK2, FAS, GAPDH, API5, WWOX, B4GALT1, SGK3, LIG4, HGF, CDH13, EPHA7, GCM2, HIF1A, VEGFA, AVEN, BARD1
GO:0010941~regulation of cell death	32	0.000537654	1.90547	BID, HRAS, MITF, STK17B, TNFSF15, TNFRSF8, ASNS, CASP18, STK17A, SGMS1, MSX2, PGP, PAX7, PPP2CB, POU4F3, RARB, DYRK2, FAS, GAPDH, API5, WWOX, B4GALT1, SGK3, LIG4, HGF, CDH13, EPHA7, GCM2, HIF1A, VEGFA, AVEN, BARD1
GO:0048511~rhythmic process	10	0.000561347	3.98214	PGR, ENOX2, CRY2, VEGFA, CLU, ARNTL2, BMPR1B, NFIL3, EIF2B2, CLOCK
GO:0006928~cell motion	23	0.000866826	2.13931	B4GALT1, ZFAND5, PEX5, ESR2, MIXL1, ELMO1, ALCAM, EPHA4, EDNRB, CDH13, EPHA7, APOB, HIF1A, DAB1, ITGA6, CXCR4, VEGFA, POU4F3, GBX2, B3GNT2, BMPR1B, TLX3, PLAU
GO:0001944~vasculature development	18	0.00109393	2.38929	B4GALT1, ZFAND5, CDX2, MMP2, GJA5, CTNNB1, THY1, EDNRA, CDH13, APOB, HIF1A, HOXA3, CXCR4, VEGFA, COL1A2, GBX2, EGF, IHH
GO:0016051~carbohydrate biosynthetic process	10	0.00114394	3.64082	PRKAG3, B4GALT1, NANS, CHST10, GNE, PGD, CHST3, PCK2, GAPDH, HS2ST1
GO:0045449~regulation of transcription	91	0.00120917	1.35944	MYOD1, ELF1, CDX2, TBX22, E2F6, MITF, LOC395160, MED24, ZEB1, CBX1, CNOT7, MED20, YBX1, CTNNB1, PGR, FOS, CRY2, PAX9, HSF2, PAX7, WWP1, ACTR5, POU4F3, PSIP1, RARB, YAP1, NFIL3, TBPL1, IRAK2, ELP3, SSBP3, RCOR3, RREB1, SOX14, NKX2-6, OTX2, RUNX1T1, ESR1, NCOA7, CCNC, ESR2, MCM3, MIXL1, COBRA1, MXD4, PTHLH, HIF1A, HNF4A, EREG, RAB18, MED17, JUN, TFAP2A, CLOCK, XRN2, CNBP, LITAF, STRAP, NR3C2, MSX2,…
GO:0008283~cell proliferation	16	0.0013255	2.51711	GNAI2, NF2, LIG4, HGF, FURIN, FKBP1B, CDH13, ACVR2A, TYR, EREG, CXCR4, PPP1R8, GNB1, VEGFA, GBX2, ID4
GO:0007167~enzyme linked receptor protein signaling pathway	22	0.0015514	2.09211	ZFAND5, SOCS2, PTPN2, LIFR, HGF, MSX2, EPHA4, ACVR2A, EPHB6, GRB10, EPHA7, EREG, JUN, NTRK1, VEGFA, COL1A2, ANGPT1, PDGFC, PTPN1, BMPR1B, EGF, GFRA2
GO:0001568~blood vessel development	17	0.0018492	2.35466	B4GALT1, CDX2, GJA5, MMP2, THY1, CTNNB1, EDNRA, CDH13, APOB, HIF1A, HOXA3, CXCR4, VEGFA, COL1A2, GBX2, EGF, IHH
GO:0048878~chemical homeostasis	21	0.00187568	2.10709	TRPC1, LPL, GNA11, IREB2, NR3C2, PDE3B, FKBP1B, CALB1, FTH1, ITPR1, PTHLH, EDNRB, APOB, GCM2, HIF1A, RHCG, VEGFA, TRPV4, RGN, CHRNA6, EIF2B2
GO:0031328~positive regulation of cellular biosynthetic process	32	0.00208147	1.75764	MYOD1, ELF1, CNBP, ADORA2B, MITF, TNFRSF8, ZEB1, CNOT7, CTNNB1, PAX9, DAZL, PDGFC, TCEA1, YAP1, RARB, DYRK2, FAM129A, FOXD1, TCF3, IL6, SOX14, OTX2, HIF1A, HNF4A, EREG, ETS2, JUN, MED17, EBF2, EIF5A2, CLOCK, NFIA
GO:0009891~positive regulation of biosynthetic process	32	0.0022293	1.75009	MYOD1, ELF1, CNBP, ADORA2B, MITF, TNFRSF8, ZEB1, CNOT7, CTNNB1, PAX9, DAZL, PDGFC, TCEA1, YAP1, RARB, DYRK2, FAM129A, FOXD1, TCF3, IL6, SOX14, OTX2, HIF1A, HNF4A, EREG, ETS2, JUN, MED17, EBF2, EIF5A2, CLOCK, NFIA
GO:0010604~positive regulation of macromolecule metabolic process	36	0.0024032	1.67424	MYOD1, CNBP, ELF1, MITF, TNFRSF8, ZEB1, CNOT7, CTNNB1, PAX9, PDGFC, DAZL, TCEA1, RARB, DYRK2, YAP1, FAM129A, FOXD1, TCF3, IL6, SOX14, HCLS1, OTX2, HDAC4, ACVR2A, CDH13, HIF1A, HNF4A, EREG, ETS2, JUN, EBF2, MED17, IFT52, EIF5A2, CLOCK, NFIA
GO:0042592~homeostatic process	31	0.00252767	1.75568	GNA11, NR3C2, PDE3B, FKBP1B, CALB1, FTH1, CTNNB1, RPA1, COL9A1, EDNRB, APOB, TRPV4, RGN, TCEA1, CHRNA6, FAS, EIF2B2, TERF1, TRPC1, LPL, IL6, NCDN, SOX14, HCLS1, IREB2, ITPR1, PTHLH, GCM2, HIF1A, RHCG, VEGFA
GO:0010557~positive regulation of macromolecule biosynthetic process	31	0.00252767	1.75568	MYOD1, ELF1, CNBP, MITF, TNFRSF8, ZEB1, CNOT7, CTNNB1, PAX9, DAZL, PDGFC, TCEA1, YAP1, RARB, DYRK2, FAM129A, FOXD1, TCF3, IL6, SOX14, OTX2, HIF1A, HNF4A, EREG, ETS2, JUN, MED17, EBF2, EIF5A2, CLOCK, NFIA
GO:0043066~negative regulation of apoptosis	18	0.00298489	2.18449	HRAS, SGK3, MITF, ASNS, HGF, SGMS1, LIG4, MSX2, CDH13, GCM2, PAX7, VEGFA, PPP2CB, AVEN, FAS, GAPDH, API5, BARD1
GO:0043069~negative regulation of programmed cell death	18	0.00365403	2.14366	HRAS, SGK3, MITF, ASNS, HGF, SGMS1, LIG4, MSX2, CDH13, GCM2, PAX7, VEGFA, PPP2CB, AVEN, FAS, GAPDH, API5, BARD1
GO:0060548~negative regulation of cell death	18	0.00365403	2.14366	HRAS, SGK3, MITF, ASNS, HGF, SGMS1, LIG4, MSX2, CDH13, GCM2, PAX7, VEGFA, PPP2CB, AVEN, FAS, GAPDH, API5, BARD1
GO:0030003~cellular cation homeostasis	11	0.00399745	2.86064	TRPC1, GCM2, HIF1A, IREB2, NR3C2, RGN, TRPV4, CALB1, FKBP1B, FTH1, ITPR1
GO:0001525~angiogenesis	11	0.00399745	2.86064	EDNRA, B4GALT1, CDH13, HIF1A, CXCR4, VEGFA, GBX2, EGF, CTNNB1, THY1, IHH
GO:0055080~cation homeostasis	13	0.00403523	2.54857	TRPC1, NR3C2, IREB2, FKBP1B, CALB1, ITPR1, FTH1, EDNRB, GCM2, HIF1A, RHCG, RGN, TRPV4
GO:0007169~transmembrane receptor protein tyrosine kinase signaling pathway	16	0.00432526	2.2405	ZFAND5, SOCS2, PTPN2, HGF, EPHA4, EPHB6, EPHA7, GRB10, EREG, NTRK1, VEGFA, ANGPT1, PDGFC, PTPN1, EGF, GFRA2
GO:0006873~cellular ion homeostasis	15	0.00519723	2.27551	TRPC1, GNA11, IREB2, NR3C2, FKBP1B, CALB1, ITPR1, FTH1, GCM2, HIF1A, RHCG, RGN, TRPV4, CHRNA6, EIF2B2
GO:0055082~cellular chemical homeostasis	15	0.00519723	2.27551	TRPC1, GNA11, IREB2, NR3C2, FKBP1B, CALB1, ITPR1, FTH1, GCM2, HIF1A, RHCG, RGN, TRPV4, CHRNA6, EIF2B2
GO:0048609~reproductive process in a multicellular organism	16	0.00533276	2.19232	XDH, B4GALT1, CLU, RPS6KB1, PGR, PTHLH, ACVR2A, APOB, CXCR4, HSF2, VEGFA, DAZL, EIF2B2, BMPR1B, XRN2, TBPL1
GO:0032504~multicellular organism reproduction	16	0.00533276	2.19232	XDH, B4GALT1, CLU, RPS6KB1, PGR, PTHLH, ACVR2A, APOB, CXCR4, HSF2, VEGFA, DAZL, EIF2B2, BMPR1B, XRN2, TBPL1
GO:0045893~positive regulation of transcription, DNA-dependent	23	0.00546759	1.85497	MYOD1, ELF1, IL6, CNBP, SOX14, MITF, OTX2, ZEB1, CNOT7, CTNNB1, HIF1A, HNF4A, PAX9, ETS2, JUN, MED17, TCEA1, YAP1, RARB, FOXD1, TCF3, CLOCK, NFIA
GO:0001666~response to hypoxia	7	0.00563394	4.05455	EDNRA, HIF1A, VEGFA, NOS2, MMP2, PLAU, ITPR1
GO:0001569~patterning of blood vessels	6	0.00608838	4.77857	EDNRA, CXCR4, VEGFA, GBX2, CTNNB1, IHH
GO:0051254~positive regulation of RNA metabolic process	23	0.0063533	1.83179	MYOD1, ELF1, IL6, CNBP, SOX14, MITF, OTX2, ZEB1, CNOT7, CTNNB1, HIF1A, HNF4A, PAX9, ETS2, JUN, MED17, TCEA1, YAP1, RARB, FOXD1, TCF3, CLOCK, NFIA
GO:0045944~positive regulation of transcription from RNA polymerase II promoter	21	0.00642404	1.89787	MYOD1, ELF1, CNBP, SOX14, MITF, OTX2, ZEB1, CNOT7, CTNNB1, HIF1A, HNF4A, PAX9, JUN, MED17, TCEA1, YAP1, RARB, FOXD1, TCF3, CLOCK, NFIA
GO:0060249~anatomical structure homeostasis	9	0.00676267	3.09961	RPA1, PTHLH, COL9A1, IL6, HIF1A, NCDN, VEGFA, CTNNB1, TERF1
GO:0034637~cellular carbohydrate biosynthetic process	7	0.00712909	3.87826	PRKAG3, B4GALT1, GNE, PGD, PCK2, GAPDH, HS2ST1
GO:0070482~response to oxygen levels	7	0.00712909	3.87826	EDNRA, HIF1A, VEGFA, NOS2, MMP2, PLAU, ITPR1
GO:0048870~cell motility	17	0.00715155	2.06313	B4GALT1, ZFAND5, PEX5, ESR2, MIXL1, EDNRB, CDH13, APOB, HIF1A, DAB1, ITGA6, CXCR4, VEGFA, POU4F3, GBX2, TLX3, PLAU
GO:0051674~localization of cell	17	0.00715155	2.06313	B4GALT1, ZFAND5, PEX5, ESR2, MIXL1, EDNRB, CDH13, APOB, HIF1A, DAB1, ITGA6, CXCR4, VEGFA, POU4F3, GBX2, TLX3, PLAU
GO:0051216~cartilage development	9	0.0079956	3.01805	COL9A1, HOXA3, HIF1A, SOX14, PAX7, MGP, ZEB1, BMPR1B, IHH
GO:0030005~cellular di-, tri-valent inorganic cation homeostasis	10	0.00826704	2.77019	TRPC1, GCM2, HIF1A, IREB2, RGN, TRPV4, CALB1, FKBP1B, FTH1, ITPR1
GO:0050801~ion homeostasis	16	0.00869729	2.08047	TRPC1, GNA11, IREB2, NR3C2, FKBP1B, CALB1, FTH1, ITPR1, EDNRB, GCM2, HIF1A, RHCG, RGN, TRPV4, CHRNA6, EIF2B2
GO:0006357~regulation of transcription from RNA polymerase II promoter	27	0.00977742	1.67018	MYOD1, ELF1, CNBP, CDX2, STRAP, MITF, ZEB1, CNOT7, MED20, CTNNB1, PAX9, TCEA1, YAP1, RARB, TCF3, FOXD1, ELP3, SOX14, OTX2, HDAC4, HIF1A, HNF4A, MED17, JUN, TFAP2A, CLOCK, NFIA
GO:0035239~tube morphogenesis	12	0.0100239	2.38929	EDNRA, B4GALT1, RGMA, HIF1A, CXCR4, VEGFA, GBX2, TFAP2A, IFT52, EGF, CTNNB1, IHH
GO:0016477~cell migration	16	0.0104423	2.03886	B4GALT1, ZFAND5, PEX5, ESR2, MIXL1, EDNRB, CDH13, HIF1A, DAB1, ITGA6, CXCR4, VEGFA, GBX2, POU4F3, TLX3, PLAU
GO:0001894~tissue homeostasis	6	0.0104826	4.24762	RPA1, PTHLH, COL9A1, NCDN, VEGFA, CTNNB1
GO:0048469~cell maturation	7	0.0109447	3.568	PGR, GNA11, VEGFA, VSX1, CTNNB1, BTK, IHH
GO:0007492~endoderm development	5	0.011059	5.30952	PTHLH, PAX9, OTX2, MIXL1, CTNNB1
GO:0006915~apoptosis	16	0.0114125	2.01867	BID, SGK1, IL6, OPA1, CLU, TNFSF15, CASP18, SGMS1, CTNNB1, CASP6, AKTIP, TNFAIP8, RHOB, FAS, DYRK2, API5
GO:0051336~regulation of hydrolase activity	15	0.0116179	2.07764	RALBP1, GNA11, ALDOB, TNFSF15, PPT1, FKBP1B, FURIN, TBC1D22A, TBCK, THY1, USP6NL, TBC1D24, SMAP2, GNB1, RGN
GO:0008285~negative regulation of cell proliferation	14	0.0116913	2.1494	B4GALT1, PDS5B, NF2, STK11, TNFSF15, ESR2, ZEB1, FTH1, MSX2, CDH13, HDAC4, EREG, JUN, RARB
GO:0007242~intracellular signaling cascade	43	0.0118467	1.44958	HRAS, ADORA2B, GNAI2, GNA11, STK17B, TNFSF15, TIPIN, MED24, RPS6KB1, STK17A, TRH, BTK, PGR, LINGO1, DAB1, TIAM2, RHOBTB1, RHOB, DYRK2, DEPDC1B, EGF, TNIP2, DEPDC6, SOCS2, RALBP1, ARHGEF6, SOCS6, MAPK11, HGF, GEM, ELMO1, RPS6KA5, CDH13, RAB18, GNB1, RAB35, MED17, RAB14, CHN1, COL1A2, STMN1, RASD1, ASB7
GO:0030182~neuron differentiation	19	0.0129894	1.8482	GNA11, OTX2, PEX5, VSX1, THY1, ALCAM, LINGO1, EPHA4, EPHA7, CXCR4, PAX7, VEGFA, GBX2, POU4F3, ID4, STMN1, B3GNT2, BMPR1B, TLX3
GO:0008219~cell death	17	0.014212	1.91707	BID, SGK1, IL6, OPA1, CLU, TNFSF15, CASP18, SGMS1, CTNNB1, CASP6, TNFRSF1B, AKTIP, TNFAIP8, RHOB, FAS, DYRK2, API5
GO:0048514~blood vessel morphogenesis	13	0.0142144	2.1797	B4GALT1, CTNNB1, THY1, EDNRA, CDH13, APOB, HIF1A, HOXA3, CXCR4, VEGFA, GBX2, EGF, IHH
GO:0055066~di-, tri-valent inorganic cation homeostasis	10	0.014241	2.54857	TRPC1, GCM2, HIF1A, IREB2, RGN, TRPV4, CALB1, FKBP1B, FTH1, ITPR1
GO:0030155~regulation of cell adhesion	9	0.0146609	2.73061	CDH13, LAMA1, PGP, DAB1, NF2, ITGA6, CCDC80, CYTH4, CBLL1
GO:0012501~programmed cell death	16	0.0147518	1.96044	BID, SGK1, IL6, OPA1, CLU, TNFSF15, CASP18, SGMS1, CTNNB1, CASP6, AKTIP, TNFAIP8, RHOB, FAS, DYRK2, API5
GO:0009791~post-embryonic development	7	0.0160158	3.3037	TAPT1, APOB, INVS, SOX14, GNA11, IREB2, ITPR1
GO:0035295~tube development	16	0.0160185	1.94177	B4GALT1, NKX2-6, GJA5, CTNNB1, EDNRA, PTHLH, RGMA, HIF1A, CXCR4, VEGFA, GBX2, TFAP2A, IFT52, RARB, EGF, IHH
GO:0016265~death	17	0.016628	1.88373	BID, SGK1, IL6, OPA1, CLU, TNFSF15, CASP18, SGMS1, CTNNB1, CASP6, TNFRSF1B, AKTIP, TNFAIP8, RHOB, FAS, DYRK2, API5
GO:0001763~morphogenesis of a branching structure	9	0.0168198	2.66711	EDNRA, B4GALT1, EPHA7, CXCR4, VEGFA, GBX2, EGF, CTNNB1, IHH
GO:0008284~positive regulation of cell proliferation	19	0.0173516	1.79344	B4GALT1, ODC1, CNBP, HRAS, HCLS1, LIFR, TIPIN, LIG4, RPA1, PTHLH, CDH13, HOXA3, EREG, VEGFA, ID4, PDGFC, EGF, EIF5A2, IHH
GO:0045935~positive regulation of nucleobase, nucleoside, nucleotide and nucleic acid metabolic process	27	0.0174037	1.59286	MYOD1, ELF1, CNBP, ADORA2B, MITF, ZEB1, CNOT7, CTNNB1, PAX9, PDGFC, TCEA1, YAP1, RARB, TCF3, FOXD1, IL6, SOX14, OTX2, HIF1A, HNF4A, EREG, MED17, EBF2, JUN, ETS2, CLOCK, NFIA
GO:0048592~eye morphogenesis	7	0.0190763	3.18571	VEGFA, OTX2, RARB, ZEB1, VSX1, CTNNB1, THY1
GO:0051252~regulation of RNA metabolic process	65	0.0194738	1.29825	MYOD1, ELF1, CDX2, E2F6, TBX22, MITF, LOC395160, ZEB1, CBX1, CNOT7, MED20, YBX1, CTNNB1, PGR, FOS, PAX9, HSF2, PAX7, POU4F3, YAP1, RARB, NFIL3, TBPL1, ELP3, SOX14, NKX2-6, OTX2, ESR1, RUNX1T1, ESR2, MIXL1, HIF1A, HNF4A, RAB18, JUN, MED17, TFAP2A, CLOCK, CNBP, STRAP, NR3C2, MSX2, TSC22D3, TNFRSF1B, HOXA3, GBX2, TCEA1, ARNTL2, TLX3, TCF3, FOXD1, NR1H3, YEATS4, IL6, VSX1, RPS6KA5, SOHO-1, HDAC4, HOX…
GO:0006875~cellular metal ion homeostasis	8	0.0196465	2.83175	TRPC1, GCM2, NR3C2, RGN, TRPV4, CALB1, FKBP1B, ITPR1
GO:0031016~pancreas development	5	0.0197324	4.55102	IL6, INVS, PDE3B, CTNNB1, IHH
GO:0046849~bone remodeling	4	0.0198319	6.37143	NCDN, MITF, SPP2, CTNNB1
GO:0006355~regulation of transcription, DNA-dependent	64	0.020399	1.29864	MYOD1, ELF1, CDX2, E2F6, TBX22, MITF, LOC395160, ZEB1, CBX1, CNOT7, MED20, YBX1, CTNNB1, PGR, FOS, PAX9, HSF2, PAX7, POU4F3, YAP1, RARB, NFIL3, TBPL1, ELP3, SOX14, NKX2-6, OTX2, ESR1, RUNX1T1, ESR2, MIXL1, HIF1A, HNF4A, RAB18, JUN, MED17, TFAP2A, CLOCK, CNBP, STRAP, NR3C2, MSX2, TSC22D3, HOXA3, GBX2, TCEA1, ARNTL2, TLX3, TCF3, FOXD1, NR1H3, YEATS4, IL6, VSX1, RPS6KA5, SOHO-1, HDAC4, HOXB4, GCM2, …
GO:0010628~positive regulation of gene expression	25	0.0213464	1.60086	MYOD1, ELF1, CNBP, MITF, ZEB1, CNOT7, CTNNB1, PAX9, TCEA1, YAP1, RARB, TCF3, FOXD1, IL6, SOX14, OTX2, CDH13, HIF1A, HNF4A, MED17, EBF2, JUN, ETS2, NFIA, CLOCK
GO:0021700~developmental maturation	8	0.0226528	2.75521	PGR, GNA11, VEGFA, MMP2, VSX1, CTNNB1, BTK, IHH
GO:0046365~monosaccharide catabolic process	8	0.0226528	2.75521	GNPDA1, ALDOB, PGD, PFKM, RPIA, PGK1, GAPDH, ENO1
GO:0051173~positive regulation of nitrogen compound metabolic process	27	0.0238737	1.54981	MYOD1, ELF1, CNBP, ADORA2B, MITF, ZEB1, CNOT7, CTNNB1, PAX9, PDGFC, TCEA1, YAP1, RARB, TCF3, FOXD1, IL6, SOX14, OTX2, HIF1A, HNF4A, EREG, MED17, EBF2, JUN, ETS2, CLOCK, NFIA
GO:0006260~DNA replication	14	0.023993	1.96044	DTL, LIG3, TIPIN, MCM2, LIG4, MCM3, RPA1, CCNE2, CCDC111, PEO1, DNTT, RRM1, NFIA, TERF1
GO:0030808~regulation of nucleotide biosynthetic process	5	0.0252829	4.24762	EDNRA, GUCA1A, ADORA2B, GNAI2, GNA11
GO:0030802~regulation of cyclic nucleotide biosynthetic process	5	0.0252829	4.24762	EDNRA, GUCA1A, ADORA2B, GNAI2, GNA11
GO:0055065~metal ion homeostasis	8	0.0259624	2.68271	TRPC1, GCM2, NR3C2, RGN, TRPV4, CALB1, FKBP1B, ITPR1
GO:0051345~positive regulation of hydrolase activity	7	0.0263429	2.97333	GNB1, RALBP1, GNA11, ALDOB, TNFSF15, RGN, THY1
GO:0045941~positive regulation of transcription	24	0.0270937	1.5846	MYOD1, ELF1, IL6, CNBP, SOX14, MITF, OTX2, ZEB1, CNOT7, CTNNB1, HIF1A, HNF4A, PAX9, ETS2, JUN, EBF2, MED17, TCEA1, YAP1, RARB, FOXD1, TCF3, CLOCK, NFIA
GO:0030799~regulation of cyclic nucleotide metabolic process	5	0.031681	3.98214	EDNRA, GUCA1A, ADORA2B, GNAI2, GNA11
GO:0006140~regulation of nucleotide metabolic process	5	0.031681	3.98214	EDNRA, GUCA1A, ADORA2B, GNAI2, GNA11
GO:0005996~monosaccharide metabolic process	13	0.03194	1.94891	B4GALT1, PRKAG3, GNPDA1, GNE, PGD, ALDOB, PFKM, PCK2, GALK2, RPIA, PGK1, GAPDH, ENO1
GO:0009792~embryonic development ending in birth or egg hatching	20	0.0327526	1.64424	TAPT1, ZFAND5, CDX2, NKX2-6, ZEB1, LIG4, YBX1, EDNRA, RPA1, RGMA, ACVR2A, APOB, HIF1A, HOXA3, SFRP2, PAX7, GBX2, TFAP2A, IFT52, FOXD1
GO:0043009~chordate embryonic development	20	0.0327526	1.64424	TAPT1, ZFAND5, CDX2, NKX2-6, ZEB1, LIG4, YBX1, EDNRA, RPA1, RGMA, ACVR2A, APOB, HIF1A, HOXA3, SFRP2, PAX7, GBX2, TFAP2A, IFT52, FOXD1
GO:0051279~regulation of release of sequestered calcium ion into cytosol	3	0.0330073	9.55714	TRPC1, FKBP1B, THY1
GO:0045727~positive regulation of translation	3	0.0330073	9.55714	DAZL, FAM129A, EIF5A2
GO:0044275~cellular carbohydrate catabolic process	8	0.0335395	2.54857	GNPDA1, ALDOB, PGD, PFKM, RPIA, PGK1, GAPDH, ENO1
GO:0032989~cellular component morphogenesis	16	0.0337306	1.77292	SOX14, HGF, CAPN3, CTNNB1, ALCAM, ACTG1, LAMA1, EPHA4, EPHA7, HIF1A, CXCR4, GBX2, STMN1, B3GNT2, BMPR1B, TBPL1
GO:0006954~inflammatory response	7	0.0352437	2.7875	B4GALT1, HDAC4, NFKBIZ, HIF1A, SGMS1, BMPR1B, FN1
GO:0048598~embryonic morphogenesis	19	0.035255	1.65832	NF2, GNA11, OTX2, UGDH, ZEB1, GJA5, MIXL1, CTNNB1, MSX2, RGMA, ACVR2A, PGP, HOXA3, PRKAR1A, GBX2, TFAP2A, CFC1B, RARB, IFT52
GO:0048771~tissue remodeling	6	0.0352963	3.18571	HOXA3, HIF1A, NCDN, MITF, SPP2, CTNNB1
GO:0048871~multicellular organismal homeostasis	6	0.0352963	3.18571	RPA1, PTHLH, COL9A1, NCDN, VEGFA, CTNNB1
GO:0001667~ameboidal cell migration	6	0.0352963	3.18571	ZFAND5, EDNRB, HIF1A, CXCR4, GBX2, MIXL1
GO:0060429~epithelium development	12	0.0361683	1.9859	PGR, PTHLH, B4GALT1, LAMA1, RGMA, PGP, JUN, VEGFA, ANXA1, TFAP2A, IFT52, CTNNB1
GO:0060191~regulation of lipase activity	4	0.0377869	5.09714	GNB1, GNA11, PPT1, FKBP1B
GO:0001541~ovarian follicle development	4	0.0377869	5.09714	VEGFA, CLU, BMPR1B, EIF2B2
GO:0007162~negative regulation of cell adhesion	4	0.0377869	5.09714	CDH13, DAB1, NF2, CBLL1
GO:0048872~homeostasis of number of cells	8	0.0378278	2.48641	RPA1, IL6, SOX14, HCLS1, VEGFA, IREB2, TCEA1, FAS
GO:0048754~branching morphogenesis of a tube	8	0.0378278	2.48641	EDNRA, B4GALT1, CXCR4, VEGFA, GBX2, EGF, CTNNB1, IHH
GO:0046164~alcohol catabolic process	8	0.0378278	2.48641	GNPDA1, ALDOB, PGD, PFKM, RPIA, PGK1, GAPDH, ENO1
GO:0002520~immune system development	15	0.0384989	1.78638	SOX14, HCLS1, MITF, LIG4, OSTM1, CTNNB1, RPA1, HDAC4, HIF1A, HOXA3, VEGFA, IRF8, TCEA1, FAS, TCF3
GO:0032268~regulation of cellular protein metabolic process	16	0.0385339	1.74261	SRP14, NF2, HCLS1, IREB2, FURIN, HDAC4, ACVR2A, JUN, EIF2S1, PRKAR1A, PDGFC, DAZL, IFT52, EGF, FAM129A, EIF5A2
GO:0006874~cellular calcium ion homeostasis	7	0.0403393	2.70303	TRPC1, GCM2, RGN, TRPV4, CALB1, FKBP1B, ITPR1
GO:0030855~epithelial cell differentiation	7	0.0403393	2.70303	PGR, PTHLH, B4GALT1, LAMA1, JUN, VEGFA, ANXA1
GO:0007005~mitochondrion organization	7	0.0403393	2.70303	BID, PEO1, TFAM, LETM1, MTX3, PEX5, TMEM70
GO:0007369~gastrulation	7	0.0403393	2.70303	ACVR2A, NF2, PRKAR1A, UGDH, CFC1B, MIXL1, CTNNB1
GO:0055074~calcium ion homeostasis	7	0.0458782	2.62353	TRPC1, GCM2, RGN, TRPV4, CALB1, FKBP1B, ITPR1
GO:0022602~ovulation cycle process	5	0.0470743	3.53968	PGR, VEGFA, CLU, BMPR1B, EIF2B2
GO:0008643~carbohydrate transport	5	0.0470743	3.53968	EDNRA, PRKAG3, SLC35B1, SLC2A2, SLC35A3
GO:0042698~ovulation cycle	5	0.0470743	3.53968	PGR, VEGFA, CLU, BMPR1B, EIF2B2
GO:0032774~RNA biosynthetic process	8	0.047447	2.37076	CCDC111, PEO1, EREG, MED17, MED24, TCEA1, TBPL1, XRN2
GO:0016192~vesicle-mediated transport	18	0.0478896	1.62675	HRAS, SEC31A, STX2, COLEC12, CLTC, CTNNB1, ELMO1, AP2A2, TFRC, AKTIP, GRIA1, STX16, RHOB, AP4B1, VAMP1, SLC30A6, COPE, AP2M1
GO:0009991~response to extracellular stimulus	6	0.0480681	2.94066	ALPL, ITGA6, ADORA2B, CLK2, SFRP2, ASNS
GO:0000271~polysaccharide biosynthetic process	4	0.0490128	4.63377	PRKAG3, GNE, CHST3, HS2ST1
GO:0019953~sexual reproduction	12	0.0496762	1.88783	PGR, B4GALT1, ACVR2A, APOB, STX2, HSF2, CXCR4, DAZL, RPS6KB1, BMPR1B, TBPL1, XRN2

## Sheet: Target genes in G2
Term	Count	PValue	Fold Enrichment	Genes
GO:0000271~polysaccharide biosynthetic process	23	0.000874324	2.15059	NKRF, EGR1, ING4, PPARD, BLM, ARID4A, RSFR, PAIP2, GMNN, SNCA, KLF11, FZD1, TGFB3, RBBP7, TIMP3, MOV10, CIR1, MSX1, SMARCE1, ANG, ITGAV, CLP1, NKX2-1, TWIST2
GO:0000902~cell morphogenesis	9	0.00284523	3.60099	EIF4G2, MOV10, RSFR, PAIP2, ANG, ACO1, CLP1, HNRNPD, EIF2A, IGF2BP3
GO:0001501~skeletal system development	18	0.00377853	2.15059	NKRF, EGR1, ING4, PPARD, ARID4A, RSFR, PAIP2, GMNN, KLF11, FZD1, TGFB3, RBBP7, CIR1, MSX1, SMARCE1, ANG, ITGAV, NKX2-1, TWIST2
GO:0001525~angiogenesis	9	0.0050425	3.29453	SFRP1, ITGA8, ARID5B, SALL1, ILK, PKD2, HOXD13, PBX1, SLIT2
GO:0001541~ovarian follicle development	19	0.00634911	1.99323	WNT5A, ING4, SSRP1, BLM, SNCA, RAD9A, RAD52, CEP63, RAD51, DCLRE1C, XPA, CCND1, DDB2, LOC395100, MAPK9, RAD54B, FANCG, EIF2AK2, NTHL1
GO:0001568~blood vessel development	18	0.00655198	2.0374	NKRF, EGR1, ING4, PPARD, ARID4A, RSFR, PAIP2, GMNN, KLF11, FZD1, TGFB3, RBBP7, CIR1, MSX1, SMARCE1, ANG, ITGAV, NKX2-1, TWIST2
GO:0001569~patterning of blood vessels	3	0.00966074	17.2047	FOXL2, TGFB3, NKX2-1
GO:0001654~eye development	15	0.00979646	2.13282	PDLIM7, ARID5B, MMP9, TBX4, DMP1, TGFB3, PRRX1, HOXD12, HOXD13, IGF2, SMAD1, LECT1, PBX1, SPP1, IDUA
GO:0001666~response to hypoxia	16	0.0109622	2.03908	NKRF, EGR1, ING4, PPARD, ARID4A, BLM, GMNN, KLF11, TGFB3, FZD1, RBBP7, MSX1, CIR1, SMARCE1, NKX2-1, TWIST2
GO:0001667~ameboidal cell migration	9	0.0117394	2.86746	RBM22, TDRD3, RNASEL, MOV10, CIR1, CLP1, TARDBP, PRPF3, SSU72
GO:0001754~eye photoreceptor cell differentiation	9	0.0117394	2.86746	WNT5A, MSX1, DLX6, TBX4, PRRX1, HOXD12, HOXD13, PBX1, IDUA
GO:0001763~morphogenesis of a branching structure	9	0.0117394	2.86746	WNT5A, MSX1, DLX6, TBX4, PRRX1, HOXD12, HOXD13, PBX1, IDUA
GO:0001894~tissue homeostasis	17	0.0119767	1.96296	NKRF, EGR1, ING4, PPARD, ARID4A, RSFR, PAIP2, GMNN, KLF11, TGFB3, FZD1, RBBP7, CIR1, MSX1, SMARCE1, ANG, NKX2-1, TWIST2
GO:0001936~regulation of endothelial cell proliferation	16	0.0124616	2.00931	NKRF, EGR1, ING4, PPARD, ARID4A, BLM, GMNN, KLF11, TGFB3, FZD1, RBBP7, MSX1, CIR1, SMARCE1, NKX2-1, TWIST2
GO:0001944~vasculature development	10	0.0131229	2.60678	RBM22, TDRD3, RNASEL, MOV10, CIR1, CLP1, TARDBP, HNRNPD, PRPF3, SSU72
GO:0002520~immune system development	8	0.0139176	3.05862	WNT5A, MSX1, DLX6, TBX4, PRRX1, HOXD12, HOXD13, PBX1
GO:0003006~reproductive developmental process	8	0.0139176	3.05862	WNT5A, MSX1, DLX6, TBX4, PRRX1, HOXD12, HOXD13, PBX1
GO:0005996~monosaccharide metabolic process	21	0.0154284	1.75388	EGR1, SOX10, PPARD, FOXL2, CEBPB, MAFB, TBX4, TGFB3, HOXD13, SMAD1, RBBP7, TMEM208, BSX, GATA2, MSX1, MTF1, RHOA, NKX2-1, PBX1, SUPT5H, TWIST2
GO:0006006~glucose metabolic process	9	0.0160471	2.71654	WNT5A, MSX1, DLX6, TBX4, PRRX1, HOXD12, HOXD13, PBX1, IDUA
GO:0006007~glucose catabolic process	9	0.0160471	2.71654	WNT5A, MSX1, DLX6, TBX4, PRRX1, HOXD12, HOXD13, PBX1, IDUA
GO:0006140~regulation of nucleotide metabolic process	7	0.0161128	3.34537	LDHB, GPI, TPI1, LDHA, PFKP, PGAM1, GLYR1
GO:0006260~DNA replication	7	0.0161128	3.34537	LDHB, GPI, TPI1, LDHA, PFKP, PGAM1, GLYR1
GO:0006261~DNA-dependent DNA replication	15	0.0166409	2.00055	ING4, SSRP1, BLM, RAD9A, RAD52, CEP63, RAD51, DCLRE1C, XPA, CCND1, DDB2, LOC395100, RAD54B, FANCG, NTHL1
GO:0006270~DNA replication initiation	5	0.0177428	4.7791	FOXL2, TGFB3, NKX2-1, CHRNA7, FANCG
GO:0006350~transcription	5	0.0177428	4.7791	FOXL2, TGFB3, NKX2-1, CHRNA7, FANCG
GO:0006351~transcription, DNA-dependent	7	0.018323	3.25495	LDHB, GPI, TPI1, LDHA, PFKP, PGAM1, GLYR1
GO:0006355~regulation of transcription, DNA-dependent	15	0.0188188	1.97001	NKRF, EGR1, ING4, PPARD, ARID4A, KLF11, FZD1, RBBP7, MOV10, MSX1, CIR1, SMARCE1, CLP1, NKX2-1, TWIST2
GO:0006357~regulation of transcription from RNA polymerase II promoter	14	0.0196192	2.02409	USPL1, UBE4A, USP4, HERC3, UBE3C, UBE2L3, ARIH1, PSMC2, PSMA4, DDB2, UCHL5, USP34, USP15, RNF20
GO:0006417~regulation of translation	14	0.0196192	2.02409	USPL1, UBE4A, USP4, HERC3, UBE3C, UBE2L3, ARIH1, PSMC2, PSMA4, DDB2, UCHL5, USP34, USP15, RNF20
GO:0006595~polyamine metabolic process	20	0.0210831	1.72912	EGR1, SOX10, FOXL2, CEBPB, BLM, MAFB, TBX4, SPI1, TGFB3, HOXD13, SMAD1, TNNI2, BSX, GATA2, MTF1, MAPK9, NKX2-1, PBX1, EAF2, RNF20
GO:0006596~polyamine biosynthetic process	9	0.0213956	2.58071	WNT5A, CCND1, SFRP1, SOSTDC1, FZD1, FRZB, WNT6, SLC9A3R1, FZD7
GO:0006769~nicotinamide metabolic process	11	0.0225078	2.253	SLC9A8, SLC11A1, P2RX4, PPARD, CCKBR, ACO1, SNCA, DLD, PKD2, CHRNA7, SLC9A3R1
GO:0006873~cellular ion homeostasis	11	0.0225078	2.253	SLC9A8, SLC11A1, P2RX4, PPARD, CCKBR, ACO1, SNCA, DLD, PKD2, CHRNA7, SLC9A3R1
GO:0006874~cellular calcium ion homeostasis	6	0.0238561	3.5596	LDHB, GPI, TPI1, LDHA, PFKP, PGAM1
GO:0006875~cellular metal ion homeostasis	10	0.024187	2.35681	ARIH1, USPL1, UBE4A, PSMA4, PSMC2, USP4, UCHL5, USP34, RNF20, USP15
GO:0006915~apoptosis	11	0.0242475	2.2265	EGR1, DCLRE1C, CARD11, FGG, BLM, SNCA, SPI1, PPP3CB, CHRNA7, DPP4, CD74
GO:0006928~cell motion	12	0.0255214	2.1067	SLC9A8, SLC11A1, P2RX4, PPARD, CCKBR, SLC9A4, ACO1, SNCA, DLD, PKD2, CHRNA7, SLC9A3R1
GO:0006954~inflammatory response	22	0.0255289	1.63855	ING4, PPARD, CCKBR, BLM, EFNB1, TBX4, TGFB3, PRRX1, HOXD13, SMAD1, TMEM208, CD47, NCK2, CARD11, MSX1, DLX6, BTG1, ILK, PBX1, JAK2, CHRNA7, FIGF
GO:0007005~mitochondrion organization	7	0.0261753	3.01083	LDHB, GPI, TPI1, LDHA, PFKP, PGAM1, GLYR1
GO:0007049~cell cycle	10	0.0261869	2.32497	EGR1, DCLRE1C, CARD11, BLM, SNCA, SPI1, PPP3CB, CHRNA7, DPP4, CD74
GO:0007162~negative regulation of cell adhesion	25	0.026345	1.56978	BLM, SNCA, TGFB3, SPI1, HOXD13, BSX, GATA2, NKX2-1, SUPT5H, EGR1, SOX10, FOXL2, CEBPB, MAFB, TBX4, SMAD1, TNNI2, CARD11, CCND1, MTF1, MAPK9, JAK2, PBX1, EAF2, RNF20
GO:0007167~enzyme linked receptor protein signaling pathway	31	0.0264389	1.48152	MEAF6, PPARD, THRA, THRB, HOXA13, HOXD12, HOXD13, MYBL1, NR2E1, BSX, GATA2, GFI1B, CIR1, TFEC, TARDBP, MSGN1, BAZ2B, SUPT5H, BRMS1L, SSRP1, SOX10, RBBP4, CEBPB, MAFB, ARID5B, TAF8, SMAD1, RBBP7, TMEM208, IRF1, EAF2
GO:0007169~transmembrane receptor protein tyrosine kinase signaling pathway	6	0.0273122	3.44095	EIF4G2, RSFR, PAIP2, ANG, ACO1, EIF2A, IGF2BP3
GO:0007242~intracellular signaling cascade	11	0.0280143	2.17531	EGR1, ING4, PPARD, CIR1, MSX1, ARID4A, SMARCE1, KLF11, NKX2-1, RBBP7, TWIST2
GO:0007243~protein kinase cascade	7	0.029222	2.9374	CARD11, PPARD, TAOK3, RHOA, JAK2, IGF2, CANT1
GO:0007249~I-kappaB kinase/NF-kappaB cascade	7	0.029222	2.9374	LDHB, GPI, TPI1, LDHA, PFKP, PGAM1, GLYR1
GO:0007276~gamete generation	3	0.0297932	10.3228	UBE4A, DDB2, RNF20
GO:0007369~gastrulation	19	0.0300049	1.69373	EGR1, SOX10, FOXL2, CEBPB, BLM, MAFB, TBX4, SPI1, TGFB3, HOXD13, SMAD1, TNNI2, BSX, GATA2, MTF1, NKX2-1, PBX1, EAF2, RNF20
GO:0007411~axon guidance	7	0.032493	2.86746	ITGA8, ARID5B, SALL1, ILK, PKD2, PBX1, SLIT2
GO:0007492~endoderm development	9	0.032926	2.3822	EGR1, DCLRE1C, CARD11, BLM, SPI1, PPP3CB, CHRNA7, DPP4, CD74
GO:0007548~sex differentiation	20	0.0330299	1.64639	EEF1A1, ING4, IFIH1, FOXL2, CEBPB, CRYAB, MMP9, SNCA, TBX4, TGFB3, RAD9A, CD74, CARD11, P2RX4, MSX1, BOK, BTG1, RHOA, MAPK9, DHCR24
GO:0007585~respiratory gaseous exchange	11	0.0344197	2.1028	CARD11, P2RX4, PPARD, ITGA8, SNCA, TAOK3, RHOA, PRRX1, JAK2, IGF2, CANT1
GO:0008219~cell death	11	0.0344197	2.1028	EGR1, ING4, PPARD, CIR1, MSX1, ARID4A, SMARCE1, KLF11, NKX2-1, RBBP7, TWIST2
GO:0008283~cell proliferation	9	0.0356575	2.3461	GUCA1B, DCLRE1C, CCND1, FECH, BLM, DDB2, RAD54B, FANCG, RIC8A
GO:0008284~positive regulation of cell proliferation	7	0.0359931	2.80077	EGR1, DCLRE1C, CARD11, BLM, SPI1, PPP3CB, CD74
GO:0008285~negative regulation of cell proliferation	11	0.0367653	2.07969	GUCA1B, DCLRE1C, CCND1, FECH, BLM, CRYAB, DDB2, PKD2, RAD54B, FANCG, RIC8A
GO:0008585~female gonad development	13	0.0375428	1.91164	NKRF, EGR1, ING4, PPARD, ARID4A, KLF11, FZD1, RBBP7, MSX1, CIR1, SMARCE1, NKX2-1, TWIST2
GO:0008643~carbohydrate transport	13	0.0375428	1.91164	RSFR, ACO1, PAIP2, SNCA, EIF2A, IGF2BP3, TIMP3, EIF4G2, CCND1, ANG, ITGAV, ARR3, RNF139, JAK2
GO:0009611~response to wounding	20	0.0390094	1.61547	EEF1A1, ING4, IFIH1, FOXL2, CEBPB, CRYAB, MMP9, SNCA, TBX4, TGFB3, RAD9A, CD74, CARD11, P2RX4, MSX1, BOK, BTG1, RHOA, MAPK9, DHCR24
GO:0009791~post-embryonic development	12	0.0397348	1.96626	CCKAR, NCK2, NDE1, PPARD, NRP1, ARID5B, EFNB1, CSF3R, NKX2-1, CHRNA7, LRP8, SLIT2
GO:0009792~embryonic development ending in birth or egg hatching	12	0.0397348	1.96626	CCKAR, NCK2, NDE1, PPARD, NRP1, ARID5B, EFNB1, CSF3R, NKX2-1, CHRNA7, LRP8, SLIT2
GO:0009820~alkaloid metabolic process	20	0.040621	1.60792	EEF1A1, ING4, IFIH1, FOXL2, CEBPB, CRYAB, MMP9, SNCA, TBX4, TGFB3, RAD9A, CD74, CARD11, P2RX4, MSX1, BOK, BTG1, RHOA, MAPK9, DHCR24
GO:0009890~negative regulation of biosynthetic process	14	0.0414013	1.82475	P4HB, SLC9A8, PPARD, CCKBR, ACO1, SNCA, SLC9A3R1, TMEM208, SLC11A1, P2RX4, TXNDC5, DLD, PKD2, CHRNA7
GO:0009891~positive regulation of biosynthetic process	62	0.0422111	1.25052	PPARD, THRA, ARID4A, THRB, PRRX1, TGFB3, HOXD12, SPI1, HOXD13, NR2E1, BSX, GATA2, GFI1B, TARDBP, RHOA, LOC396247, MSGN1, SUPT5H, TWIST2, EGR1, SOX10, RBBP4, ARID5B, HMGA2, RBBP7, TMEM208, CARD11, MSX1, SMARCE1, MTF1, RNF20, ING4, MEAF6, HOXA13, BLM, MNR2, MYBL1, CIR1, TFEC, CSDE1, NKX2-1, BAZ2B, BRMS1L, SREBF1, NKRF, SSRP1, FOXL2, CEBPB, MAFB, TAF8, KLF11, TBX4, FZD1, SMAD1, TNNI2, ID2, DLX6, IRF…
GO:0009991~response to extracellular stimulus	15	0.0426108	1.76761	WNT5A, FOXL2, MAFB, TBX4, PRRX1, HOXD12, HOXD13, SMAD1, SLIT2, SPRY2, MSX1, DLX6, ITGA8, DLD, PBX1
GO:0010033~response to organic substance	14	0.043589	1.81103	USPL1, UBE4A, USP4, HERC3, UBE3C, UBE2L3, ARIH1, PSMC2, PSMA4, DDB2, UCHL5, USP34, USP15, RNF20
GO:0010522~regulation of calcium ion transport into cytosol	7	0.0436973	2.67629	EGR1, CARD11, BLM, PPP3CB, CHRNA7, DPP4, CD74
GO:0010557~positive regulation of macromolecule biosynthetic process	20	0.0439893	1.59303	EGR1, SOX10, FOXL2, CEBPB, BLM, MAFB, TBX4, SPI1, TGFB3, HOXD13, SMAD1, TNNI2, BSX, GATA2, MTF1, NKX2-1, PBX1, EAF2, SUPT5H, RNF20
GO:0010558~negative regulation of macromolecule biosynthetic process	18	0.0441473	1.64726	USPL1, FOXL2, UBE4A, USP4, HERC3, UBE3C, UBE2L3, ARIH1, PSMC3, PSMA4, PSMC2, DDB2, UCHL5, USP34, USP15, NTHL1, RNF20, DHCR24
GO:0010604~positive regulation of macromolecule metabolic process	15	0.044728	1.75559	USPL1, UBE4A, USP4, HERC3, UBE3C, UBE2L3, ARIH1, PSMC3, PSMC2, PSMA4, DDB2, UCHL5, USP34, USP15, RNF20
GO:0010628~positive regulation of gene expression	21	0.0465596	1.55733	EGR1, SOX10, FOXL2, CEBPB, BLM, MAFB, TBX4, SPI1, ARPP19, TGFB3, HOXD13, SMAD1, TNNI2, BSX, CARD11, GATA2, MTF1, NKX2-1, PBX1, EAF2, RNF20
GO:0010941~regulation of cell death	14	0.0482053	1.7842	USPL1, UBE4A, USP4, HERC3, UBE3C, UBE2L3, ARIH1, PSMC2, PSMA4, DDB2, UCHL5, USP34, USP15, RNF20
GO:0010942~positive regulation of cell death	21	0.0482797	1.55064	EGR1, SOX10, FOXL2, CEBPB, BLM, MAFB, TBX4, SPI1, ARPP19, TGFB3, HOXD13, SMAD1, TNNI2, BSX, CARD11, GATA2, MTF1, NKX2-1, PBX1, EAF2, RNF20

## Sheet: Target genes in G3
Term	Count	PValue	Fold Enrichment	Genes
GO:0046907~intracellular transport	55	1.60405e-08	2.17744	NCBP1, GRPEL1, SPG7, CLTB, AP1G1, TIMM17A, CHMP7, USE1, AP3S1, HOOK1, APP, SRPR, COPB1, FAM53A, VPS4B, STX6, SNUPN, OPTN, MYH9, NPC2, ARCN1, USO1, KPNA6, TOM1, KPNA4, TRAPPC3, SRP9, KPNA1, TRAPPC2, ZC3H3, YWHAZ, AP1M1, DERL1, RER1, NFKBIA, BCL2L1, RFFL, BCL2, LSG1, TMED10, PAFAH1B1, RAB8A, STRADA, YWHAB, YWHAG, SLC25A14, YWHAH, SLC25A13, TOM1L2, MLX, YWHAQ, TRPC4AP, GOSR2, GOSR1, GGA3
GO:0010604~positive regulation of macromolecule metabolic process	65	3.23244e-06	1.76565	E2F1, NCBP1, CDX1, TLR4, NFKB1, CITED4, CBFB, APP, MYD88, PACSIN3, CCNA2, TOP2A, SERTAD2, ADAM9, SYK, PRKCA, ATF7IP, AR, LYN, CD3E, LEF1, CDK3, UBE2N, CD80, TNFSF13B, CCND3, HES5, F2, ACVR1, TFEB, NFKBIA, NUFIP1, KIT, STUB1, SRF, TCF7L2, POT1, T, REL, BCL2, TEAD4, AGRN, SUPT4H1, THBS1, NKX2-5, DNMT3B, MYSM1, AXIN1, TBX5, CREB1, CEBPG, GRIN1, NDFIP2, VSX2, DDX5, ADIPOQ, YWHAH, CNTF, HDAC1, YAF2, M…
GO:0016192~vesicle-mediated transport	40	4.61325e-06	2.11145	AP1M1, SNAP91, CLTB, AP1G1, CHMP7, AP3S1, RER1, AMPH, HOOK1, APP, PACSIN2, STX17, COPB1, NECAP2, VPS4B, SEC22B, TMED10, EXOC5, THBS1, LOC772071, STX6, KDELR2, RAB8A, VAV3, DENND1A, OPTN, NRAS, ARF1, JMJD6, ARCN1, RAB22A, USO1, RAB5A, GOSR2, VAMP3, GOSR1, TRAPPC3, GGA3, MYH10, TRAPPC2
GO:0015031~protein transport	55	7.31256e-06	1.82749	GRPEL1, RAB9A, CLTB, AP1G1, RAB5C, CHMP6, TIMM17A, CHMP7, AP3S1, HOOK1, FAM125A, SRPR, COPB1, FAM53A, STX6, KDELR2, SNUPN, OPTN, MYH9, CLPX, ZDHHC17, TNFSF13B, ARCN1, RAB5A, USO1, TOM1, KPNA6, KPNA4, RAB10, SRP9, KPNA1, VPS29, PLDN, YWHAZ, AP1M1, DERL1, NFKBIA, RFFL, LSG1, RAB11B, RAB11A, SEC22B, RAB8A, STRADA, YWHAB, RAB33B, YWHAG, YWHAH, TOM1L2, RAB22A, YWHAQ, TRPC4AP, GOSR2, GOSR1, GGA3
GO:0045184~establishment of protein localization	55	7.31256e-06	1.82749	GRPEL1, RAB9A, CLTB, AP1G1, RAB5C, CHMP6, TIMM17A, CHMP7, AP3S1, HOOK1, FAM125A, SRPR, COPB1, FAM53A, STX6, KDELR2, SNUPN, OPTN, MYH9, CLPX, ZDHHC17, TNFSF13B, ARCN1, RAB5A, USO1, TOM1, KPNA6, KPNA4, RAB10, SRP9, KPNA1, VPS29, PLDN, YWHAZ, AP1M1, DERL1, NFKBIA, RFFL, LSG1, RAB11B, RAB11A, SEC22B, RAB8A, STRADA, YWHAB, RAB33B, YWHAG, YWHAH, TOM1L2, RAB22A, YWHAQ, TRPC4AP, GOSR2, GOSR1, GGA3
GO:0016044~membrane organization	25	1.11113e-05	2.58433	PLDN, SNAP91, BCL2L1, AMPH, BAK1, APP, PACSIN2, BCL2, NECAP2, PAFAH1B1, AGRN, THBS1, LOC772071, STX6, RAB8A, VAV3, DENND1A, NRAS, MFN1, JMJD6, RAB22A, USO1, RAB5A, CLN8, MYH10
GO:0030163~protein catabolic process	40	1.36282e-05	2.02527	SPG7, DERL1, USP12P1, USP2, USE1, BAP1, UBE2V2, UBAC1, FEM1B, STUB1, CUL2, SUMO1, WWP2, RNF11, DDA1, YOD1, MYSM1, AXIN1, ADAM10, UFD1L, SOCS3, CBL, SKP2, PCNP, SKP1, MYH9, CLPX, ATE1, UBE2N, USP28, URM1, DCUN1D1, KLHL15, MIB2, ADAM17, YME1L1, USP48, TCEB1, CLN8, USP45
GO:0007049~cell cycle	40	1.61826e-05	2.01159	E2F1, E2F4, KATNB1, CDC73, ITGB1, CIP1, SBDS, NCAPH, APP, BCL2, INCENP, PAFAH1B1, THBS1, TUBB1, CCNA2, LFNG, NUDC, CRYAA, STRADA, SKP2, NDC80, BIRC5, RB1, WEE1, CDC25A, CDK3, SUV39H2, NOTCH2, SPINZ, CCND3, PLK1, MAPRE2, MAPRE1, SEPT7, CHAF1B, MCTS1, SEPT9, ACVR1, SPINW, MYH10, TP53INP1
GO:0070647~protein modification by small protein conjugation or removal	17	1.75564e-05	3.24433	KAT2A, PPIL2, CBL, CDC73, PCNP, MYLIP, STUB1, UBE2N, PRPF19, RNF7, WDSUB1, WWP2, MIB2, RNF11, PIAS2, FBXO32, MYSM1
GO:0008104~protein localization	60	1.79682e-05	1.72422	GRPEL1, TLN1, RAB9A, CLTB, AP1G1, RAB5C, CHMP6, TIMM17A, CHMP7, AP3S1, TERF2IP, HOOK1, FAM125A, SRPR, COPB1, FAM53A, STX6, KDELR2, SNUPN, OPTN, MYH9, CLPX, ZDHHC17, TNFSF13B, ARCN1, RAB5A, USO1, KPNA6, TOM1, KPNA4, RAB10, SRP9, KPNA1, VPS29, PALM, YWHAZ, PLDN, AP1M1, DERL1, NFKBIA, RFFL, LSG1, RAB11B, RAB11A, SEC22B, RAB8A, TAF3, STRADA, YWHAB, RAB33B, YWHAG, YWHAH, TOM1L2, RAB22A, YWHAQ, TRPC4AP…
GO:0032446~protein modification by small protein conjugation	15	3.77214e-05	3.38313	PPIL2, CBL, CDC73, PCNP, MYLIP, STUB1, UBE2N, PRPF19, RNF7, WDSUB1, WWP2, MIB2, RNF11, PIAS2, FBXO32
GO:0009057~macromolecule catabolic process	46	5.13771e-05	1.82113	NCBP1, SPG7, DERL1, USP12P1, USP2, USE1, BAP1, UBE2V2, UBAC1, FEM1B, STUB1, NGLY1, CUL2, SUMO1, CASP3, REL, WWP2, RNF11, DDA1, YOD1, FEN1, MYSM1, AXIN1, ADAM10, UFD1L, SOCS3, CBL, SKP2, PCNP, SKP1, MYH9, CLPX, ATE1, UBE2N, DNASE1, USP28, URM1, DCUN1D1, KLHL15, MIB2, ADAM17, YME1L1, TCEB1, USP48, CLN8, USP45
GO:0070727~cellular macromolecule localization	37	6.00109e-05	1.96705	GRPEL1, AP1M1, YWHAZ, DERL1, CLTB, AP1G1, TIMM17A, NFKBIA, AP3S1, RFFL, TERF2IP, STAU1, SRPR, COPB1, FAM53A, STX6, TAF3, SNUPN, STRADA, YWHAB, OPTN, YWHAG, YWHAH, TOM1L2, ARCN1, YWHAQ, USO1, TOM1, TRPC4AP, KPNA6, GOSR2, GOSR1, KPNA4, GGA3, SRP9, KPNA1, NR5A1
GO:0044257~cellular protein catabolic process	36	6.31968e-05	1.98477	DERL1, USP12P1, USP2, BAP1, UBE2V2, UBAC1, FEM1B, STUB1, CUL2, SUMO1, WWP2, RNF11, DDA1, YOD1, MYSM1, ADAM10, UFD1L, SOCS3, CBL, SKP2, PCNP, SKP1, MYH9, CLPX, ATE1, UBE2N, USP28, URM1, DCUN1D1, KLHL15, MIB2, ADAM17, USP48, TCEB1, CLN8, USP45
GO:0016567~protein ubiquitination	13	7.87162e-05	3.58361	CBL, PPIL2, PCNP, CDC73, MYLIP, STUB1, UBE2N, PRPF19, WDSUB1, WWP2, MIB2, RNF11, FBXO32
GO:0034613~cellular protein localization	36	0.000102515	1.94162	GRPEL1, AP1M1, YWHAZ, DERL1, CLTB, AP1G1, TIMM17A, NFKBIA, AP3S1, RFFL, TERF2IP, SRPR, COPB1, FAM53A, STX6, TAF3, SNUPN, STRADA, YWHAB, OPTN, YWHAG, YWHAH, TOM1L2, ARCN1, YWHAQ, USO1, TOM1, TRPC4AP, KPNA6, GOSR2, GOSR1, KPNA4, SRP9, KPNA1, GGA3, NR5A1
GO:0051603~proteolysis involved in cellular protein catabolic process	35	0.000108522	1.95865	DERL1, USP12P1, USP2, BAP1, UBE2V2, UBAC1, FEM1B, STUB1, CUL2, SUMO1, WWP2, RNF11, DDA1, YOD1, MYSM1, ADAM10, UFD1L, SOCS3, CBL, SKP2, PCNP, SKP1, MYH9, CLPX, ATE1, UBE2N, USP28, URM1, DCUN1D1, KLHL15, MIB2, ADAM17, USP48, TCEB1, USP45
GO:0044265~cellular macromolecule catabolic process	41	0.000131419	1.82729	NCBP1, DERL1, USP12P1, USP2, BAP1, UBE2V2, UBAC1, FEM1B, STUB1, CUL2, CASP3, SUMO1, REL, WWP2, RNF11, DDA1, YOD1, FEN1, MYSM1, ADAM10, UFD1L, SOCS3, CBL, SKP2, PCNP, SKP1, MYH9, CLPX, ATE1, UBE2N, DNASE1, USP28, URM1, DCUN1D1, KLHL15, MIB2, ADAM17, TCEB1, USP48, CLN8, USP45
GO:0032270~positive regulation of cellular protein metabolic process	19	0.000138769	2.61879	PRKCA, LYN, CD3E, NDFIP2, NFKBIA, STUB1, ADIPOQ, UBE2N, CNTF, PACSIN3, CD80, CCND3, BCL2, F2, THBS1, DNMT3B, ADAM9, AXIN1, SYK
GO:0006886~intracellular protein transport	33	0.000167057	1.96492	GRPEL1, AP1M1, YWHAZ, DERL1, CLTB, AP1G1, TIMM17A, NFKBIA, AP3S1, RFFL, SRPR, COPB1, FAM53A, STX6, SNUPN, STRADA, YWHAB, OPTN, YWHAG, YWHAH, TOM1L2, ARCN1, YWHAQ, USO1, TOM1, TRPC4AP, KPNA6, GOSR2, GOSR1, KPNA4, SRP9, KPNA1, GGA3
GO:0051247~positive regulation of protein metabolic process	19	0.000180905	2.57118	PRKCA, LYN, CD3E, NDFIP2, NFKBIA, STUB1, ADIPOQ, UBE2N, CNTF, PACSIN3, CD80, CCND3, BCL2, F2, THBS1, DNMT3B, ADAM9, AXIN1, SYK
GO:0006350~transcription	73	0.000213103	1.50925	E2F1, E2F4, E2F5, NFKB1, CTCF, TBP, NFKB2, CBFA2T3, PAX2, LBH, OLIG3, GTF2A1, MIER1, CCDC101, PHTF2, KDM5B, ATF7IP, AR, CDK9, HMG20A, RB1, PROX1, HHEX, TAF13, HES5, PTRF, HNF4BETA, PIAS2, NFE2L1, MCTS1, IRX4, SUPT3H, DPF3, ELL, HOXA11, CDC73, POU1F1, SRF, HIC1, TSC22D1, VDR, TAL1, T, HOXA4, TEAD4, MYSM1, MAFG, IKZF5, MAF, ASXL2, MAFF, TBX6, TAF3, SUB1, TBX5, VSX2, STAT1, SMAD7B, SUV39H2, IRF5, HD…
GO:0019941~modification-dependent protein catabolic process	31	0.000353263	1.9389	DERL1, USP12P1, USP2, BAP1, UBE2V2, UBAC1, FEM1B, STUB1, CUL2, SUMO1, WWP2, RNF11, DDA1, YOD1, MYSM1, UFD1L, SOCS3, CBL, SKP2, PCNP, SKP1, ATE1, UBE2N, USP28, URM1, DCUN1D1, MIB2, KLHL15, USP48, TCEB1, USP45
GO:0043632~modification-dependent macromolecule catabolic process	31	0.000353263	1.9389	DERL1, USP12P1, USP2, BAP1, UBE2V2, UBAC1, FEM1B, STUB1, CUL2, SUMO1, WWP2, RNF11, DDA1, YOD1, MYSM1, UFD1L, SOCS3, CBL, SKP2, PCNP, SKP1, ATE1, UBE2N, USP28, URM1, DCUN1D1, MIB2, KLHL15, USP48, TCEB1, USP45
GO:0055001~muscle cell development	11	0.000391615	3.55964	APP, XIRP1, TNC, MYBPC3, AGRN, CACNB4, ITGB1, PROX1, NKX2-5, MYH10, TMOD1
GO:0022402~cell cycle process	28	0.000577505	1.96604	E2F4, KATNB1, ITGB1, CIP1, NCAPH, APP, SBDS, INCENP, BCL2, PAFAH1B1, TUBB1, THBS1, CCNA2, LFNG, NUDC, CRYAA, SKP2, BIRC5, NDC80, CDC25A, WEE1, SUV39H2, NOTCH2, MAPRE2, MAPRE1, MYH10, TP53INP1, ACVR1
GO:0022403~cell cycle phase	22	0.000741823	2.15452	E2F4, CRYAA, SKP2, KATNB1, NDC80, BIRC5, ITGB1, WEE1, CDC25A, SUV39H2, APP, NCAPH, BCL2, INCENP, PAFAH1B1, MAPRE2, MAPRE1, TUBB1, CCNA2, LFNG, NUDC, ACVR1
GO:0048584~positive regulation of response to stimulus	20	0.000757612	2.25542	PRKCA, CRTAM, ADAM10, LYN, CD3E, CEBPG, NFKBIA, TLR4, CACNB4, ADA, KDR, UBE2N, MYD88, TNFSF13B, BRE, RIPK2, CD79B, THBS1, AXIN1, SYK
GO:0032989~cellular component morphogenesis	29	0.000994562	1.8769	NEURL, E2F4, COX10, MYBPC3, PTK7, ITGB1, BAK1, APP, EZR, BCL2, NUMB, PAFAH1B1, SEMA3A, EGFR, RAB8A, KIF3A, CRYAA, CREB1, NFASC, LEF1, PROX1, STK4, MFN1, LHFPL5, XIRP1, DLX5, MYH10, TMOD1, ADD1
GO:0000278~mitotic cell cycle	18	0.00113579	2.30986	E2F4, SKP2, KATNB1, NDC80, BIRC5, ITGB1, WEE1, CDC25A, APP, NCAPH, INCENP, BCL2, PAFAH1B1, MAPRE2, MAPRE1, CCNA2, NUDC, ACVR1
GO:0043123~positive regulation of I-kappaB kinase/NF-kappaB cascade	10	0.00130556	3.38313	UBE2N, ZDHHC17, MYD88, REL, SHISA5, NDFIP2, RIPK2, TLR4, ADIPOQ, NEK6
GO:0032268~regulation of cellular protein metabolic process	29	0.00132183	1.84482	NCBP1, NFKBIA, ITGB2, ITGB3, STUB1, BAK1, APP, PACSIN3, BCL2, SEPSECS, THBS1, DNMT3B, ADAM9, AXIN1, SYK, EGFR, PRKCA, LYN, CD3E, SOCS3, YWHAB, NDFIP2, ADIPOQ, UBE2N, CNTF, CCND3, CD80, F2, SRP9
GO:0001775~cell activation	23	0.00145143	2.01395	ADAM10, SWAP70, CD3E, PIK3CB, CEBPG, PIK3CD, TLR4, NFKB2, CBFB, ADA, BAK1, CCND3, JMJD6, BCL2, BCL11A, F2, RIPK2, ADAM17, IRF4, ENTPD2, ADAM9, BLNK, SYK
GO:0051051~negative regulation of transport	12	0.00155318	2.88111	PRKCA, PACSIN3, CRYAA, WWP2, PACSIN2, BCL2, NDFIP2, NFKBIA, ITGB3, THBS1, ADIPOQ, ADA
GO:0048284~organelle fusion	6	0.00169368	5.58216	STX6, MFN1, BAK1, RAB8A, VAV3, USO1
GO:0009967~positive regulation of signal transduction	23	0.00170997	1.99054	LYN, CD3E, NDFIP2, SHOC2, TLR4, ADIPOQ, ADA, UBE2N, NOTCH2, NRAS, ZDHHC17, MYD88, CNTF, REL, EPGN, ALDH1A3, SHISA5, RIPK2, ADAM17, THBS1, NEK6, AXIN1, SYK
GO:0051146~striated muscle cell differentiation	13	0.00178834	2.68771	TBX5, TNC, MYBPC3, CACNB4, PROX1, ITGB1, NRAS, APP, XIRP1, AGRN, NKX2-5, TMOD1, MYH10
GO:0002764~immune response-regulating signal transduction	8	0.00184169	3.96953	MYD88, LYN, CD3E, RIPK2, NFKBIA, CD79B, CACNB4, SYK
GO:0002757~immune response-activating signal transduction	8	0.00184169	3.96953	MYD88, LYN, CD3E, RIPK2, NFKBIA, CD79B, CACNB4, SYK
GO:0010557~positive regulation of macromolecule biosynthetic process	47	0.00185219	1.55473	E2F1, CDX1, TFEB, NFKBIA, NUFIP1, TLR4, NFKB1, CITED4, SRF, TCF7L2, CBFB, POT1, T, APP, MYD88, REL, TEAD4, AGRN, SUPT4H1, THBS1, CCNA2, NKX2-5, TOP2A, MYSM1, SERTAD2, SYK, ATF7IP, AR, CD3E, CEBPG, CREB1, TBX5, GRIN1, LEF1, DDX5, VSX2, CDK3, YWHAH, HES5, HDAC1, YAF2, MEOX1, F2, IRF4, NR5A2, ACVR1, NR5A1
GO:0043122~regulation of I-kappaB kinase/NF-kappaB cascade	10	0.00189309	3.23603	UBE2N, ZDHHC17, MYD88, REL, SHISA5, NDFIP2, RIPK2, TLR4, ADIPOQ, NEK6
GO:0031401~positive regulation of protein modification process	14	0.00195266	2.54147	PRKCA, LYN, CD3E, NDFIP2, STUB1, UBE2N, CNTF, CD80, CCND3, BCL2, F2, DNMT3B, SYK, AXIN1
GO:0055002~striated muscle cell development	9	0.00195297	3.52557	APP, XIRP1, TNC, MYBPC3, AGRN, CACNB4, ITGB1, MYH10, TMOD1
GO:0030036~actin cytoskeleton organization	19	0.00203994	2.14265	CRYAA, EPB41, DIAPH1, MYBPC3, CAPZA1, EVL, DAAM1, MYH9, ITGB1, NRAS, PFN2, EZR, XIRP1, BCL2, PAFAH1B1, FHOD1, LCP1, TMOD1, MYH10
GO:0006605~protein targeting	15	0.00205468	2.42702	YWHAZ, GRPEL1, SNUPN, YWHAB, STRADA, NFKBIA, OPTN, YWHAG, SRPR, YWHAQ, FAM53A, KPNA6, KPNA4, SRP9, KPNA1
GO:0032504~multicellular organism reproduction	24	0.00219631	1.92074	ACOX1, NEURL, KIT, BCL2L1, ITGB1, HOOK1, BCL2, DNAJA1, ODF2, PAFAH1B1, PAFAH1B2, LFNG, FANCC, LIMK2, CREB1, GRIN1, KDR, NME5, SPINZ, RGS2, CELF1, VMO1, NR5A1, ACVR1, SPINW
GO:0048609~reproductive process in a multicellular organism	24	0.00219631	1.92074	ACOX1, NEURL, KIT, BCL2L1, ITGB1, HOOK1, BCL2, DNAJA1, ODF2, PAFAH1B1, PAFAH1B2, LFNG, FANCC, LIMK2, CREB1, GRIN1, KDR, NME5, SPINZ, RGS2, CELF1, VMO1, NR5A1, ACVR1, SPINW
GO:0007276~gamete generation	19	0.00244855	2.11067	ACOX1, NEURL, LIMK2, BCL2L1, KIT, ITGB1, HOOK1, NME5, SPINZ, RGS2, BCL2, DNAJA1, PAFAH1B1, CELF1, ODF2, PAFAH1B2, VMO1, FANCC, SPINW, ACVR1
GO:0016050~vesicle organization	7	0.00257451	4.34168	STX6, RAB8A, SNAP91, VAV3, BCL2, USO1, LOC772071
GO:0010628~positive regulation of gene expression	42	0.0027703	1.57086	E2F1, CDX1, TFEB, NFKBIA, NUFIP1, NFKB1, KIT, CITED4, SRF, TCF7L2, CBFB, T, APP, REL, TEAD4, AGRN, SUPT4H1, CCNA2, NKX2-5, DNMT3B, TOP2A, MYSM1, SERTAD2, ATF7IP, AR, CREB1, TBX5, GRIN1, LEF1, DDX5, VSX2, CDK3, YWHAH, HES5, HDAC1, TNFSF13B, YAF2, MEOX1, IRF4, NR5A2, ACVR1, NR5A1
GO:0002253~activation of immune response	8	0.00289916	3.72144	MYD88, LYN, CD3E, RIPK2, NFKBIA, CD79B, CACNB4, SYK
GO:0010647~positive regulation of cell communication	23	0.00317224	1.90207	LYN, CD3E, NDFIP2, SHOC2, TLR4, ADIPOQ, ADA, UBE2N, NOTCH2, NRAS, ZDHHC17, MYD88, CNTF, REL, EPGN, ALDH1A3, SHISA5, RIPK2, ADAM17, THBS1, NEK6, AXIN1, SYK
GO:0009891~positive regulation of biosynthetic process	47	0.00380144	1.50135	E2F1, CDX1, TFEB, NFKBIA, NUFIP1, TLR4, NFKB1, CITED4, SRF, TCF7L2, CBFB, POT1, T, APP, MYD88, REL, TEAD4, AGRN, SUPT4H1, THBS1, CCNA2, NKX2-5, TOP2A, MYSM1, SERTAD2, SYK, ATF7IP, AR, CD3E, CEBPG, CREB1, TBX5, GRIN1, LEF1, DDX5, VSX2, CDK3, YWHAH, HES5, HDAC1, YAF2, MEOX1, F2, IRF4, NR5A2, ACVR1, NR5A1
GO:0001782~B cell homeostasis	5	0.00385544	6.2024	BAK1, CASP3, TNFSF13B, BCL2, PIK3CD
GO:0007032~endosome organization	5	0.00385544	6.2024	HOOK1, STX6, RAB5C, RAB22A, VPS4B
GO:0007010~cytoskeleton organization	28	0.00408317	1.73667	PALM, TLN1, NEURL, DIAPH1, MYBPC3, CAPZA1, DAAM1, ITGB1, HOOK1, PFN2, EZR, BCL2, PAFAH1B1, TUBB1, CRYAA, EPB41, EVL, BIRC5, NDC80, MYH9, NRAS, XIRP1, CLN8, FHOD1, LCP1, TMOD1, MYH10, SGCB
GO:0031399~regulation of protein modification process	19	0.00410482	2.02021	EGFR, PRKCA, LYN, CD3E, SOCS3, YWHAB, NDFIP2, ITGB2, STUB1, UBE2N, BAK1, CNTF, CD80, CCND3, BCL2, F2, DNMT3B, AXIN1, SYK
GO:0006944~membrane fusion	7	0.00424386	4.0077	STX6, MFN1, BAK1, PLDN, RAB8A, VAV3, USO1
GO:0045935~positive regulation of nucleobase, nucleoside, nucleotide and nucleic acid metabolic process	44	0.00431935	1.51614	E2F1, NCBP1, CDX1, TFEB, NFKBIA, NUFIP1, NFKB1, CITED4, SRF, TCF7L2, CBFB, POT1, T, APP, REL, TEAD4, AGRN, SUPT4H1, CCNA2, NKX2-5, TOP2A, MYSM1, SERTAD2, ATF7IP, AR, CEBPG, CREB1, TBX5, GRIN1, LEF1, DDX5, VSX2, CDK3, UBE2N, YWHAH, HES5, HDAC1, YAF2, MEOX1, BRE, IRF4, NR5A2, ACVR1, NR5A1
GO:0030029~actin filament-based process	19	0.00482892	1.99176	CRYAA, EPB41, DIAPH1, MYBPC3, CAPZA1, EVL, DAAM1, MYH9, ITGB1, NRAS, PFN2, EZR, XIRP1, BCL2, PAFAH1B1, FHOD1, LCP1, TMOD1, MYH10
GO:0008361~regulation of cell size	14	0.0048517	2.31556	ATP6V0E1, ADAM10, E2F4, LIMK1, CREB1, NOTCH2, APP, EI24, BCL2, LEFTY2, TMEM123, SEMA3A, CLN8, SERTAD2
GO:0007264~small GTPase mediated signal transduction	28	0.00518349	1.7082	RALGPS2, RAB9A, RAB5C, PTPLAD1, RAB1A, RAB11B, RAB11A, ARL5B, ARHGDIA, RHOG, RAP2B, RAB8A, RABL3, VAV3, VAV2, RAB33B, NRAS, ARF1, RAB22A, RAB5A, YWHAQ, SDCBP, RIT1, RAP1B, ARL8A, RAB10, NKIRAS2, SRGAP1
GO:0043067~regulation of programmed cell death	43	0.00568005	1.50255	PDIA3, SNCB, MCL1, BCL2L1, KIT, CIAPIN1, GCLM, CRADD, ADA, SERINC3, BAK1, CASP3, ALDH1A3, BCL2, TRAF5, CASP2, NKX2-5, PRKCA, BCL10, CRYAA, CD3E, CEBPG, TBX5, GRIN1, SKP2, BIRC5, BIRC2, STK4, ADIPOQ, NOTCH2, NRAS, EI24, CNTF, TNFSF13B, BNIP3L, ADAM17, RIPK2, CFDP1, PRNP, APIP, CLN8, ACVR1, TP53INP1
GO:0042692~muscle cell differentiation	15	0.00582863	2.18908	TNC, TBX5, MYBPC3, CACNB4, ITGB1, PROX1, NRAS, APP, XIRP1, AGRN, BIN1, NKX2-5, TMOD1, MYH10, ACVR1
GO:0031328~positive regulation of cellular biosynthetic process	46	0.00587032	1.47574	E2F1, CDX1, TFEB, NFKBIA, NUFIP1, TLR4, NFKB1, CITED4, SRF, TCF7L2, CBFB, POT1, T, APP, MYD88, REL, TEAD4, AGRN, SUPT4H1, THBS1, CCNA2, NKX2-5, TOP2A, MYSM1, SERTAD2, SYK, ATF7IP, AR, CD3E, CEBPG, CREB1, TBX5, GRIN1, LEF1, DDX5, VSX2, CDK3, YWHAH, HES5, HDAC1, YAF2, MEOX1, IRF4, NR5A2, ACVR1, NR5A1
GO:0010740~positive regulation of protein kinase cascade	13	0.00597666	2.35994	LYN, NDFIP2, TLR4, ADIPOQ, UBE2N, ZDHHC17, CNTF, MYD88, REL, SHISA5, RIPK2, NEK6, AXIN1
GO:0048232~male gamete generation	13	0.00597666	2.35994	ACOX1, NEURL, LIMK2, KIT, BCL2L1, HOOK1, NME5, RGS2, DNAJA1, PAFAH1B1, CELF1, ODF2, PAFAH1B2
GO:0007283~spermatogenesis	13	0.00597666	2.35994	ACOX1, NEURL, LIMK2, KIT, BCL2L1, HOOK1, NME5, RGS2, DNAJA1, PAFAH1B1, CELF1, ODF2, PAFAH1B2
GO:0010941~regulation of cell death	43	0.00618422	1.49553	PDIA3, SNCB, MCL1, BCL2L1, KIT, CIAPIN1, GCLM, CRADD, ADA, SERINC3, BAK1, CASP3, ALDH1A3, BCL2, TRAF5, CASP2, NKX2-5, PRKCA, BCL10, CRYAA, CD3E, CEBPG, TBX5, GRIN1, SKP2, BIRC5, BIRC2, STK4, ADIPOQ, NOTCH2, NRAS, EI24, CNTF, TNFSF13B, BNIP3L, ADAM17, RIPK2, CFDP1, PRNP, APIP, CLN8, ACVR1, TP53INP1
GO:0010927~cellular component assembly involved in morphogenesis	7	0.00659456	3.72144	NEURL, XIRP1, MYBPC3, PAFAH1B1, ITGB1, MYH10, TMOD1
GO:0002520~immune system development	25	0.0068418	1.73899	KIT, CACNB4, NFKB2, CIAPIN1, ADA, CBFB, BAK1, SBDS, BCL2, BCL11A, NKX2-5, CHUK, SYK, SGPL1, LYN, SWAP70, CD3E, CEBPG, MYH9, KDR, JMJD6, RPS14, ADAM17, IRF4, ADD1
GO:0050778~positive regulation of immune response	11	0.00712	2.55849	CRTAM, MYD88, TNFSF13B, LYN, CD3E, RIPK2, NFKBIA, CD79B, CACNB4, ADA, SYK
GO:0051173~positive regulation of nitrogen compound metabolic process	44	0.00717269	1.47516	E2F1, NCBP1, CDX1, TFEB, NFKBIA, NUFIP1, NFKB1, CITED4, SRF, TCF7L2, CBFB, POT1, T, APP, REL, TEAD4, AGRN, SUPT4H1, CCNA2, NKX2-5, TOP2A, MYSM1, SERTAD2, ATF7IP, AR, CEBPG, CREB1, TBX5, GRIN1, LEF1, DDX5, VSX2, CDK3, UBE2N, YWHAH, HES5, HDAC1, YAF2, MEOX1, BRE, IRF4, NR5A2, ACVR1, NR5A1
GO:0048534~hemopoietic or lymphoid organ development	24	0.00749645	1.75126	SGPL1, LYN, CD3E, CEBPG, KIT, CACNB4, NFKB2, MYH9, CIAPIN1, CBFB, ADA, KDR, BAK1, SBDS, JMJD6, RPS14, BCL2, BCL11A, ADAM17, IRF4, NKX2-5, CHUK, SYK, ADD1
GO:0045321~leukocyte activation	19	0.00765192	1.91101	ADAM10, SWAP70, CD3E, CEBPG, PIK3CD, TLR4, ADA, CBFB, BAK1, CCND3, JMJD6, BCL2, BCL11A, RIPK2, ADAM17, IRF4, ADAM9, BLNK, SYK
GO:0045941~positive regulation of transcription	39	0.00849308	1.504	E2F1, CDX1, TFEB, NFKBIA, NUFIP1, NFKB1, CITED4, SRF, TCF7L2, CBFB, T, APP, REL, TEAD4, AGRN, SUPT4H1, CCNA2, TOP2A, NKX2-5, MYSM1, SERTAD2, ATF7IP, AR, CREB1, TBX5, GRIN1, LEF1, VSX2, DDX5, CDK3, YWHAH, HES5, HDAC1, YAF2, MEOX1, IRF4, NR5A2, ACVR1, NR5A1
GO:0019953~sexual reproduction	20	0.00937047	1.83775	ACOX1, NEURL, LIMK2, HEXA, BCL2L1, KIT, ITGB1, HOOK1, NME5, SPINZ, RGS2, BCL2, DNAJA1, PAFAH1B1, CELF1, ODF2, PAFAH1B2, VMO1, FANCC, SPINW, ACVR1
GO:0043065~positive regulation of apoptosis	21	0.00981345	1.79656	PRKCA, PDIA3, CD3E, TBX5, CEBPG, GRIN1, SKP2, BCL2L1, ADIPOQ, STK4, CRADD, SERINC3, NOTCH2, BAK1, EI24, CASP3, ALDH1A3, BNIP3L, RIPK2, CASP2, TP53INP1
GO:0043068~positive regulation of programmed cell death	21	0.00981345	1.79656	PRKCA, PDIA3, CD3E, TBX5, CEBPG, GRIN1, SKP2, BCL2L1, ADIPOQ, STK4, CRADD, SERINC3, NOTCH2, BAK1, EI24, CASP3, ALDH1A3, BNIP3L, RIPK2, CASP2, TP53INP1
GO:0050851~antigen receptor-mediated signaling pathway	6	0.00986344	4.05975	LYN, CD3E, RIPK2, CD79B, CACNB4, SYK
GO:0002768~immune response-regulating cell surface receptor signaling pathway	6	0.00986344	4.05975	LYN, CD3E, RIPK2, CD79B, CACNB4, SYK
GO:0002429~immune response-activating cell surface receptor signaling pathway	6	0.00986344	4.05975	LYN, CD3E, RIPK2, CD79B, CACNB4, SYK
GO:0010552~positive regulation of specific transcription from RNA polymerase II promoter	9	0.010288	2.79108	HES5, HDAC1, TBX5, TFEB, NFKBIA, NFKB1, IRF4, NKX2-5, SRF
GO:0010942~positive regulation of cell death	21	0.0111516	1.77614	PRKCA, PDIA3, CD3E, TBX5, CEBPG, GRIN1, SKP2, BCL2L1, ADIPOQ, STK4, CRADD, SERINC3, NOTCH2, BAK1, EI24, CASP3, ALDH1A3, BNIP3L, RIPK2, CASP2, TP53INP1
GO:0033365~protein localization in organelle	12	0.0112091	2.29012	GRPEL1, TAF3, SRPR, SNUPN, FAM53A, KPNA6, NFKBIA, KPNA4, OPTN, SRP9, KPNA1, NR5A1
GO:0042981~regulation of apoptosis	41	0.0113695	1.46009	PDIA3, SNCB, MCL1, BCL2L1, GCLM, CIAPIN1, CRADD, ADA, SERINC3, BAK1, CASP3, ALDH1A3, BCL2, TRAF5, CASP2, NKX2-5, PRKCA, BCL10, CRYAA, CD3E, CEBPG, TBX5, GRIN1, SKP2, BIRC5, BIRC2, STK4, ADIPOQ, NOTCH2, NRAS, EI24, TNFSF13B, BNIP3L, RIPK2, ADAM17, CFDP1, PRNP, APIP, CLN8, TP53INP1, ACVR1
GO:0051301~cell division	15	0.0117772	2.02988	CENPO, PIK3CB, KATNB1, BIRC5, NDC80, MYH9, CCND3, INCENP, PAFAH1B1, MAPRE2, MAPRE1, CCNA2, TOP2A, NUDC, MYH10
GO:0034097~response to cytokine stimulus	8	0.0121158	2.97715	ALDH1A2, ADAM10, MCL1, BCL2, RIPK2, BCL2L1, ADIPOQ, ADAM9
GO:0010627~regulation of protein kinase cascade	14	0.0124872	2.08401	LYN, NDFIP2, TLR4, ADIPOQ, UBE2N, ZDHHC17, CNTF, MYD88, REL, SHISA5, RIPK2, NEK6, SYK, AXIN1
GO:0002684~positive regulation of immune system process	16	0.0128767	1.95223	PLDN, CRTAM, ADAM10, LYN, CD3E, NFKBIA, TLR4, CACNB4, ADA, MYD88, CD80, TNFSF13B, RIPK2, CD79B, THBS1, SYK
GO:0008219~cell death	25	0.0135497	1.64665	E2F1, MMD, KIT, BCL2L1, FEM1B, CRADD, BAG5, BAK1, CLPTM1L, CASP3, APP, REL, BCL2, SHISA5, TMEM123, CASP2, SGPL1, GZMA, STK4, BIRC2, DNASE1, JMJD6, BRE, APIP, TP53INP1
GO:0051169~nuclear transport	11	0.013945	2.33919	ZC3H3, NCBP1, MLX, SNUPN, LSG1, STRADA, FAM53A, KPNA6, NFKBIA, KPNA4, KPNA1
GO:0006913~nucleocytoplasmic transport	11	0.013945	2.33919	ZC3H3, NCBP1, MLX, SNUPN, LSG1, STRADA, FAM53A, KPNA6, NFKBIA, KPNA4, KPNA1
GO:0042127~regulation of cell proliferation	44	0.0143077	1.41769	FGFR1, FGFR3, E2F4, PTGS2, MARCKSL1, FGFRL1, NFKBIA, BCL2L1, KIT, ITGB1, ADA, CDH5, ALDH1A2, T, CASP3, MYD88, BCL2, FGF1, THBS1, TRAF5, NKX2-5, SYK, PRKCA, MAFG, EGFR, ADAM10, LYN, CD3E, TBX5, GTF2H4, VSX2, KDR, NOTCH2, NRAS, CNTF, HDAC1, TNFSF13B, CD80, XIRP1, EPGN, DLX5, RIPK2, CFDP1, NR5A2
GO:0032368~regulation of lipid transport	5	0.0143945	4.6518	NFKBIA, CETP, ITGB3, THBS1, ADIPOQ
GO:0006511~ubiquitin-dependent protein catabolic process	18	0.0145651	1.83523	DERL1, USP12P1, USP2, UFD1L, CBL, SKP2, BAP1, PCNP, SKP1, STUB1, ATE1, UBE2N, USP28, CUL2, RNF11, TCEB1, USP48, USP45
GO:0042592~homeostatic process	43	0.0146853	1.42242	GLRX5, E2F4, PDIA3, HEXA, BCL2L1, CACNB4, TERF2IP, SRF, GCLM, POT1, MBP, BAK1, CASP3, APP, DNAJC16, BCL2, DMD, CETP, FANCC, PRKCA, LYN, PIK3CB, CEBPG, MFI2, PIK3CD, GRIN1, ADIPOQ, KDR, GNAQ, TNFSF13B, XIRP1, PRDX6, JMJD6, PYGL, PLN, RPS14, F2, TXNRD3, TXNRD2, TXNRD1, NR5A2, ATP6V0A4, ADD1
GO:0060627~regulation of vesicle-mediated transport	6	0.0150698	3.72144	PACSIN3, PACSIN2, RAB5C, BIN1, ADIPOQ, SYK
GO:0030097~hemopoiesis	21	0.0160574	1.71759	SGPL1, LYN, CD3E, CEBPG, KIT, MYH9, CIAPIN1, CBFB, ADA, KDR, BAK1, JMJD6, RPS14, BCL2, BCL11A, ADAM17, IRF4, NKX2-5, CHUK, SYK, ADD1
GO:0080135~regulation of cellular response to stress	8	0.0161186	2.83538	UBE2N, MYD88, CEBPG, BRE, RIPK2, TLR4, SYK, AXIN1
GO:0000279~M phase	15	0.0161376	1.95865	CRYAA, KATNB1, NDC80, CDC25A, WEE1, SUV39H2, NCAPH, INCENP, PAFAH1B1, MAPRE2, MAPRE1, TUBB1, CCNA2, LFNG, NUDC
GO:0019220~regulation of phosphate metabolic process	27	0.0166347	1.58234	ITGB2, KIT, BAK1, CASP3, APP, BCL2, CERK, THBS1, ADAM9, AXIN1, SYK, PRKCA, EGFR, VAV3, LYN, SOCS3, CD3E, STRADA, YWHAB, VAV2, CNTF, PPP1R2, CCND3, CD80, EPGN, F2, DGKZ
GO:0051174~regulation of phosphorus metabolic process	27	0.0166347	1.58234	ITGB2, KIT, BAK1, CASP3, APP, BCL2, CERK, THBS1, ADAM9, AXIN1, SYK, PRKCA, EGFR, VAV3, LYN, SOCS3, CD3E, STRADA, YWHAB, VAV2, CNTF, PPP1R2, CCND3, CD80, EPGN, F2, DGKZ
GO:0016265~death	25	0.0166981	1.61802	E2F1, MMD, KIT, BCL2L1, FEM1B, CRADD, BAG5, BAK1, CLPTM1L, CASP3, APP, REL, BCL2, SHISA5, TMEM123, CASP2, SGPL1, GZMA, STK4, BIRC2, DNASE1, JMJD6, BRE, APIP, TP53INP1
GO:0042113~B cell activation	9	0.0171309	2.57638	BAK1, SWAP70, BCL2, CEBPG, PIK3CD, BCL11A, ADAM17, ADA, BLNK
GO:0014706~striated muscle tissue development	14	0.0173474	2.00385	TBX5, TNC, CACNB4, MBNL1, ITGB1, FLNB, PROX1, APP, XIRP1, DMD, PLN, AGRN, NKX2-5, MYH10
GO:0012501~programmed cell death	23	0.0184066	1.64602	E2F1, SGPL1, GZMA, BCL2L1, KIT, FEM1B, BIRC2, STK4, CRADD, BAG5, BAK1, DNASE1, CLPTM1L, APP, CASP3, REL, JMJD6, BCL2, SHISA5, BRE, APIP, CASP2, TP53INP1
GO:0031398~positive regulation of protein ubiquitination	4	0.0195074	5.9543	UBE2N, NDFIP2, STUB1, AXIN1
GO:0006906~vesicle fusion	4	0.0195074	5.9543	STX6, RAB8A, VAV3, USO1
GO:0008284~positive regulation of cell proliferation	28	0.0199093	1.54371	FGFR1, FGFR3, MARCKSL1, BCL2L1, KIT, ITGB1, ADA, ALDH1A2, T, BCL2, FGF1, NKX2-5, TRAF5, SYK, EGFR, ADAM10, LYN, CD3E, VSX2, KDR, NRAS, CNTF, TNFSF13B, CD80, HDAC1, EPGN, DLX5, RIPK2
GO:0051254~positive regulation of RNA metabolic process	32	0.0204095	1.48858	E2F1, NCBP1, CDX1, TFEB, NFKBIA, NUFIP1, NFKB1, SRF, TCF7L2, CBFB, T, APP, REL, TEAD4, AGRN, TOP2A, NKX2-5, MYSM1, SERTAD2, ATF7IP, AR, CREB1, TBX5, GRIN1, LEF1, VSX2, HES5, HDAC1, MEOX1, IRF4, NR5A2, NR5A1
GO:0051674~localization of cell	23	0.0204454	1.63034	FGF19, PRKCA, SGPL1, NEURL, VAV3, MDGA1, ITGB2, KIT, VAV2, MYH9, ITGB1, SRF, SRC, KDR, SBDS, CTGF, DNAJA1, ADAM17, PAFAH1B1, SRGAP1, SYK, MYH10, ACVR1
GO:0048870~cell motility	23	0.0204454	1.63034	FGF19, PRKCA, SGPL1, NEURL, VAV3, MDGA1, ITGB2, KIT, VAV2, MYH9, ITGB1, SRF, SRC, KDR, SBDS, CTGF, DNAJA1, ADAM17, PAFAH1B1, SRGAP1, SYK, MYH10, ACVR1
GO:0042327~positive regulation of phosphorylation	11	0.02065	2.21275	PRKCA, CNTF, CCND3, CD80, LYN, CD3E, BCL2, F2, THBS1, SYK, AXIN1
GO:0010562~positive regulation of phosphorus metabolic process	11	0.02065	2.21275	PRKCA, CNTF, CCND3, CD80, LYN, CD3E, BCL2, F2, THBS1, SYK, AXIN1
GO:0045937~positive regulation of phosphate metabolic process	11	0.02065	2.21275	PRKCA, CNTF, CCND3, CD80, LYN, CD3E, BCL2, F2, THBS1, SYK, AXIN1
GO:0043414~biopolymer methylation	8	0.0209746	2.7065	ATF7IP, METTL14, ICMT, PCMT1, CTCF, DNMT3B, FTSJ3, SUV39H2
GO:0001701~in utero embryonic development	18	0.0214217	1.76279	MAFG, MAFF, AR, ADAM10, KIF3A, ELL, GABPA, BCL2L1, ITGB1, SRF, ADA, PRPF19, SBDS, TEAD4, HOPX, MYH10, ACVR1, ADD1
GO:0055007~cardiac muscle cell differentiation	6	0.021836	3.43517	XIRP1, TBX5, ITGB1, PROX1, NKX2-5, MYH10
GO:0007517~muscle organ development	16	0.0227235	1.83209	TNC, TBX5, CACNB4, MBNL1, ITGB1, PROX1, FLNB, APP, CNTF, XIRP1, TAGLN, DMD, PLN, AGRN, NKX2-5, MYH10
GO:0032507~maintenance of protein location in cell	5	0.0231968	4.13493	KDELR2, TLN1, TAF3, NFKBIA, NR5A1
GO:0046328~regulation of JNK cascade	5	0.0231968	4.13493	MYD88, RIPK2, TLR4, SYK, AXIN1
GO:0030100~regulation of endocytosis	5	0.0231968	4.13493	PACSIN3, PACSIN2, RAB5C, BIN1, ADIPOQ
GO:0030239~myofibril assembly	5	0.0231968	4.13493	XIRP1, MYBPC3, ITGB1, MYH10, TMOD1
GO:0070302~regulation of stress-activated protein kinase signaling pathway	5	0.0231968	4.13493	MYD88, RIPK2, TLR4, SYK, AXIN1
GO:0008360~regulation of cell shape	5	0.0231968	4.13493	PALM, CFDP1, MYH9, KDR, MYH10
GO:0060537~muscle tissue development	14	0.0235183	1.92963	TBX5, TNC, CACNB4, MBNL1, ITGB1, FLNB, PROX1, APP, XIRP1, DMD, PLN, AGRN, NKX2-5, MYH10
GO:0000087~M phase of mitotic cell cycle	11	0.0247667	2.15452	NCAPH, INCENP, KATNB1, NDC80, MAPRE2, PAFAH1B1, MAPRE1, CCNA2, CDC25A, WEE1, NUDC
GO:0006915~apoptosis	22	0.0250994	1.62122	E2F1, SGPL1, GZMA, BCL2L1, FEM1B, BIRC2, STK4, CRADD, BAG5, BAK1, DNASE1, CLPTM1L, APP, CASP3, REL, JMJD6, BCL2, SHISA5, BRE, APIP, CASP2, TP53INP1
GO:0048193~Golgi vesicle transport	7	0.0254434	2.89445	STX6, RAB8A, RER1, TMED10, OPTN, TRAPPC3, TRAPPC2
GO:0007005~mitochondrion organization	10	0.0259719	2.25542	MFN1, BAK1, SPG7, GRPEL1, CASP3, CRYAA, COX10, BCL2, BCL2L1, CLN8
GO:0045449~regulation of transcription	134	0.0260127	1.16922	CDX1, CNOT2, CBX3, TBP, ANKRD1, MXI1, CITED4, CBFB, APP, FLI1, RNF141, MYD88, OLIG3, MIER1, PHTF2, MYST2, CCNA2, TWIST1, PITX2, GABPA, HMG20A, FOXN2, MTA1, GNOT1, PROX1, HHEX, HES5, RPS14, SIX1, RIPK2, VGLL2, HNF4BETA, NFE2L1, MCTS1, SUDS3, HOXA11, TFEB, NFKBIA, ELK3, SRF, VDR, T, TAL1, HOXA4, DMD, TEAD4, TFDP2, AGRN, DNMT3B, NKX2-5, MAFG, IKZF5, ASXL2, MAFF, EHMT1, TAF3, SUB1, GRIN1, NEUROG1, DD…
GO:0019725~cellular homeostasis	27	0.0263845	1.52241	GLRX5, E2F4, PDIA3, HEXA, BCL2L1, CACNB4, GCLM, SRF, MBP, BAK1, APP, DNAJC16, DMD, BCL2, PRKCA, PIK3CB, GRIN1, MFI2, XIRP1, GNAQ, PRDX6, PLN, F2, TXNRD3, TXNRD2, TXNRD1, ADD1
GO:0043193~positive regulation of gene-specific transcription	9	0.0267484	2.39235	HES5, HDAC1, TBX5, TFEB, NFKBIA, NFKB1, IRF4, NKX2-5, SRF
GO:0022604~regulation of cell morphogenesis	9	0.0267484	2.39235	PALM, YWHAH, LIMK1, GRIN1, CFDP1, SEMA3A, MYH9, KDR, MYH10
GO:0002521~leukocyte differentiation	14	0.0271525	1.89455	CD3E, CEBPG, KIT, MYH9, ADA, CBFB, BAK1, JMJD6, BCL2, BCL11A, ADAM17, IRF4, CHUK, SYK
GO:0006730~one-carbon metabolic process	12	0.0274755	2.02988	ATF7IP, DHFR, PPME1, METTL14, JMJD6, ICMT, PCMT1, CTCF, AHCYL1, DNMT3B, FTSJ3, SUV39H2
GO:0009611~response to wounding	19	0.0275585	1.68351	PLDN, F10, PIK3CB, TNC, F13A1, TLR4, ELK3, TLR2-1, NOTCH2, IL17D, SLC1A2, CASP3, CD44, BCL2, F2, THBS1, ENTPD2, MYH10, ACVR1
GO:0045893~positive regulation of transcription, DNA-dependent	31	0.0287791	1.46031	E2F1, CDX1, TFEB, NUFIP1, NFKBIA, NFKB1, SRF, TCF7L2, CBFB, T, APP, REL, TEAD4, AGRN, TOP2A, NKX2-5, MYSM1, SERTAD2, ATF7IP, AR, CREB1, TBX5, GRIN1, LEF1, VSX2, HES5, HDAC1, MEOX1, IRF4, NR5A2, NR5A1
GO:0048285~organelle fission	11	0.0294418	2.09927	NCAPH, COX10, INCENP, KATNB1, NDC80, MAPRE2, PAFAH1B1, MAPRE1, CCNA2, WEE1, NUDC
GO:0016569~covalent chromatin modification	11	0.0294418	2.09927	UBE2N, KAT2A, HDAC1, JMJD6, HOPX, CDC73, IRF4, MYST2, DNMT3B, MYSM1, SUV39H2
GO:0048515~spermatid differentiation	6	0.0303035	3.1898	HOOK1, NME5, NEURL, CELF1, PAFAH1B1, KIT
GO:0001932~regulation of protein amino acid phosphorylation	14	0.0311817	1.86072	PRKCA, EGFR, LYN, CD3E, SOCS3, ITGB2, BAK1, CNTF, CD80, CCND3, BCL2, F2, SYK, AXIN1
GO:0055074~calcium ion homeostasis	10	0.0312613	2.18908	PRKCA, BAK1, APP, PIK3CB, BCL2, PLN, F2, GRIN1, CACNB4, KDR
GO:0042325~regulation of phosphorylation	25	0.0324541	1.52518	ITGB2, KIT, BAK1, CASP3, APP, BCL2, CERK, THBS1, ADAM9, AXIN1, SYK, PRKCA, EGFR, VAV3, LYN, SOCS3, CD3E, STRADA, VAV2, CNTF, CCND3, CD80, EPGN, F2, DGKZ
GO:0010551~regulation of specific transcription from RNA polymerase II promoter	9	0.0327394	2.30986	HES5, HDAC1, TBX5, TFEB, NFKBIA, NFKB1, IRF4, NKX2-5, SRF
GO:0042108~positive regulation of cytokine biosynthetic process	7	0.0330869	2.74211	MYD88, REL, CD3E, CEBPG, TLR4, IRF4, SYK
GO:0050730~regulation of peptidyl-tyrosine phosphorylation	8	0.0335431	2.48096	PRKCA, EGFR, CNTF, CD80, LYN, CD3E, ITGB2, SYK
GO:0048536~spleen development	5	0.034635	3.72144	BCL2, ADAM17, NFKB2, CACNB4, NKX2-5
GO:0051651~maintenance of location in cell	5	0.034635	3.72144	KDELR2, TLN1, TAF3, NFKBIA, NR5A1
GO:0030099~myeloid cell differentiation	10	0.0372554	2.12654	LYN, JMJD6, CEBPG, RPS14, IRF4, KIT, MYH9, CHUK, CBFB, ADD1
GO:0001934~positive regulation of protein amino acid phosphorylation	10	0.0372554	2.12654	PRKCA, CNTF, CCND3, CD80, LYN, CD3E, BCL2, F2, SYK, AXIN1
GO:0032535~regulation of cellular component size	16	0.0373779	1.72588	ATP6V0E1, E2F4, ADAM10, LIMK1, CREB1, CAPZA1, ARPC5, NOTCH2, APP, EI24, BCL2, LEFTY2, TMEM123, SEMA3A, CLN8, SERTAD2
GO:0000902~cell morphogenesis	21	0.0374716	1.57879	EGFR, RAB8A, E2F4, KIF3A, CRYAA, CREB1, NFASC, PTK7, LEF1, PROX1, STK4, APP, LHFPL5, EZR, DLX5, BCL2, NUMB, PAFAH1B1, SEMA3A, MYH10, ADD1
GO:0048610~reproductive cellular process	13	0.0391766	1.86072	NEURL, KIT, BCL2L1, ITGB1, HOOK1, NME5, BCL2, PAFAH1B1, CELF1, FSHB, VMO1, ACVR1, FANCC
GO:0006928~cell motion	27	0.0400411	1.46684	FGF19, NEURL, ITGB2, KIT, MYLIP, ITGB1, SRF, SRC, APP, SBDS, CTGF, DNAJA1, PAFAH1B1, SEMA3A, SYK, PRKCA, SGPL1, VAV3, MDGA1, NFASC, MYH9, VAV2, KDR, ADAM17, SRGAP1, MYH10, ACVR1
GO:0051924~regulation of calcium ion transport	6	0.0405737	2.97715	BAK1, BCL2, PLN, F2, CACNB4, NKX2-5
GO:0051129~negative regulation of cellular component organization	11	0.0405986	1.99687	SBDS, YWHAH, PACSIN3, PACSIN2, CAPZA1, MAPRE1, SEMA3A, TERF2IP, ADIPOQ, DNMT3B, POT1
GO:0048872~homeostasis of number of cells	11	0.0405986	1.99687	BAK1, CASP3, TNFSF13B, LYN, JMJD6, BCL2, CEBPG, RPS14, PIK3CD, FANCC, ADD1
GO:0007229~integrin-mediated signaling pathway	8	0.0413791	2.38172	ITGA9, ADAM10, VAV3, CTGF, ITGB2, ITGB3, ADAM12, ITGB1
GO:0034504~protein localization in nucleus	8	0.0413791	2.38172	TAF3, SNUPN, FAM53A, KPNA6, NFKBIA, KPNA4, KPNA1, NR5A1
GO:0051325~interphase	7	0.0420746	2.60501	APP, E2F4, BCL2, SKP2, BIRC5, ITGB1, ACVR1
GO:0051329~interphase of mitotic cell cycle	7	0.0420746	2.60501	APP, E2F4, BCL2, SKP2, BIRC5, ITGB1, ACVR1
GO:0043269~regulation of ion transport	7	0.0420746	2.60501	BAK1, BCL2, PLN, P2RY1, F2, CACNB4, NKX2-5
GO:0000280~nuclear division	10	0.0439887	2.06747	NCAPH, INCENP, KATNB1, NDC80, MAPRE2, PAFAH1B1, MAPRE1, CCNA2, WEE1, NUDC
GO:0007067~mitosis	10	0.0439887	2.06747	NCAPH, INCENP, KATNB1, NDC80, MAPRE2, PAFAH1B1, MAPRE1, CCNA2, WEE1, NUDC
GO:0043069~negative regulation of programmed cell death	22	0.0444308	1.53031	CRYAA, SNCB, GRIN1, SKP2, BIRC5, BCL2L1, KIT, BIRC2, GCLM, CIAPIN1, ADA, NRAS, CASP3, TNFSF13B, BCL2, BNIP3L, CFDP1, PRNP, APIP, NKX2-5, CLN8, ACVR1
GO:0060548~negative regulation of cell death	22	0.0444308	1.53031	CRYAA, SNCB, GRIN1, SKP2, BIRC5, BCL2L1, KIT, BIRC2, GCLM, CIAPIN1, ADA, NRAS, CASP3, TNFSF13B, BCL2, BNIP3L, CFDP1, PRNP, APIP, NKX2-5, CLN8, ACVR1
GO:0046649~lymphocyte activation	15	0.0465143	1.71759	SWAP70, CD3E, CEBPG, PIK3CD, ADA, CBFB, BAK1, CCND3, JMJD6, BCL2, BCL11A, RIPK2, ADAM17, SYK, BLNK
GO:0006644~phospholipid metabolic process	15	0.0465143	1.71759	PGS1, PIK3CB, PIK3CD, CHPT1, CEPT1, PIGM, SMPDL3B, PRDX6, AGPAT9, PEMT, CETP, PTDSS1, PIP4K2A, CLN8, PIGA
GO:0007281~germ cell development	9	0.0473169	2.16083	HOOK1, NEURL, BCL2, CELF1, PAFAH1B1, BCL2L1, KIT, FANCC, ACVR1
GO:0031032~actomyosin structure organization	5	0.0487902	3.38313	XIRP1, MYBPC3, ITGB1, MYH10, TMOD1
GO:0000082~G1/S transition of mitotic cell cycle	5	0.0487902	3.38313	E2F4, BCL2, SKP2, ITGB1, ACVR1
GO:0051153~regulation of striated muscle cell differentiation	5	0.0487902	3.38313	BCL2, HOPX, AGRN, MBNL3, NKX2-5
GO:0045088~regulation of innate immune response	5	0.0487902	3.38313	CRTAM, MYD88, SAMHD1, RIPK2, NFKBIA
GO:0010874~regulation of cholesterol efflux	3	0.0491401	7.44288	NFKBIA, CETP, ADIPOQ
GO:0007215~glutamate signaling pathway	3	0.0491401	7.44288	APP, GNAQ, GRIN1
GO:0045806~negative regulation of endocytosis	3	0.0491401	7.44288	PACSIN3, PACSIN2, ADIPOQ
